# Supplementary material for: Identification of Candidate Genes for Cold Tolerance at Seedling Stage by GWAS in Rice (Oryza sativa L.)
Source: Biology (Basel). 2024 Sep 30;13(10):784. doi: 10.3390/biology13100784 (PMC11505075; doi:10.3390/biology13100784)
Supplement: Supplementary file 1 [file biology-13-00784-s001.zip › Table S1.xlsx]

## Sheet: Table S1
Table S1. 1992 rice accessions used in this study and their cold tolerance measured at the seedling stage.
ID	Accession name	K9 group in 3K-RG	Region of origin	Survival rate (SR, %)	Leaf score of cold tolerance (SCT)
B001	Heibiao	GJ-tmp	EAS	100	1
B002	Sansuijin	GJ-tmp	EAS	95.6522	1
B003	Zaoshengbai	GJ-adm	EAS	100	1
B004	Qiuguangtengxi 104	GJ-tmp	EAR	100	1
B005	Wanshi	GJ-tmp	EAR	76.0977	3
B006	Yikong	XI-adm	SEA	0	9
B007	Tianhandao	XI-adm	SEA	0	9
B008	Baxiang	GJ-tmp	SEA	0	9
B010	Malaihong	XI-1A	SER	0	9
B011	CO 22	XI-adm	SAC	0	9
B012	2037 (Rajahamsal)	XI-2	SAC	0	9
B013	Sri Lanka 1	XI-adm	IOC	0	9
B014	Wuziluosi 215	GJ-tmp	WAS	96.875	1
B015	Kahamu	XI-1A	EUR	3.1915	9
B016	Aomierte 168	GJ-tmp	EUR	1	9
B017	Aerjituo	GJ-tmp	EUR	100	1
B018	American Huangkedao	GJ-trp	NAM	84.8718	3
B019	Buleida A-75	XI-adm	CAM	0	9
B020	Jineiyadao	admix	WAF	1.1905	8
B021	Seln 244A6-20	XI-adm	OCE	1.0204	9
B023	Gaoliqiu	GJ-tmp	EAR	100	1
B024	Xianluosichi	XI-1A	SEA	0	9
B025	Djanda Mandja	GJ-trp	SER	76	3
B026	Padi Ladang Ase Polo Komek	XI-adm	SER	97.8723	1
B027	C 894-21	XI-3	SER-IRRI	0	9
B028	IR 10179-23-1-3	XI-adm	SER-IRRI	92.3913	1
B029	Dumai	XI-1B	SAC	1.9231	9
B030	Jaibattey	XI-adm	SAC	0	9
B031	Ngatsin	XI-2	SAC	0	9
B032	Rohini	XI-1B	SAC	0	9
B033	BW 293-2	XI-1B	IOC	3.7037	9
B036	Jijucas Claro	GJ-adm	SAM	49.1667	4
B037	Nanoay P.A	GJ-trp	SAM	98.6111	1
B038	Nabated A Smar	GJ-tmp	NAF	97.0588	2
B039	IRAT 10	XI-adm	WAF	0	9
B040	K 24	XI-adm	SAC	1.0204	9
B043	YR 83-23-11	GJ-trp	OCE	95.9184	1
B044	Santiannuo	XI-adm	EAR	2.1315	9
B045	Gongchengxiang	GJ-tmp	EAR	75.5719	3
B046	Qiutianxiaoting	GJ-tmp	EAR	95.8333	1
B047	Zhenfu 8	GJ-tmp	EAR	91.6667	2
B048	CISOKAN	XI-1B	SER	0	9
B049	Zacaodao 13	cA (Aus)	SAC	3.3333	8
B051	GZ 1368-5-4	XI-adm	NAF	0	9
B052	J 34	XI-2	IOC	0	9
B053	80 A 97 YR 303-304-1-3	GJ-trp	OCE	98.4848	1
B054	80050 YR 72136-43	GJ-trp	OCE	91.6196	2
B055	YR 196	GJ-tmp	OCE	100	1
B056	Tieganwu	GJ-tmp	EAS	96.7092	1
B057	Xiushui 115	GJ-tmp	EAS	97.8261	1
B058	Erjiunan 1	XI-1B	EAS	7.378	8
B059	Nanjing 11	XI-1A	EAS	7.4468	8
B060	Aijiaonante	XI-1A	EAS	0	9
B061	Guangluai 4	XI-1A	EAS	0	9
B062	Nantehao	XI-1A	EAS	2.7778	8
B063	Guizhao 2	XI-1A	EAS	0	9
B065	Huangsiguizhan	XI-adm	EAS	1.1364	9
B066	Guangkexiangnuo	GJ-tmp	EAS	1.2195	9
B067	Funingzipigengzi	XI-1A	EAS	0.625	9
B068	Gaoyangdiandao dahongmang	GJ-tmp	EAS	96.875	1
B069	Dandongludao	GJ-adm	EAS	87.8669	2
B070	Laoguangtou 83	GJ-adm	EAS	90.2083	3
B071	Muxiqiu	GJ-tmp	EAS	98.0392	2
B072	Qiuqianbai	XI-1A	EAS	7.0109	8
B073	Jinxibai2	XI-adm	EAS	9.33	9
B074	Taishannuo	XI-1A	EAS	17.4443	7
B075	Jinbaoyin	XI-adm	EAS	0.9804	9
B076	Minbeiwanxian	XI-adm	EAS	0	9
B077	Yizhixiang	GJ-tmp	EAS	0	9
B079	Esiniu	XI-1A	EAS	0	9
B081	Heidu 4	XI-1A	EAS	4.5455	9
B082	Qiyuexian	XI-adm	EAS	0	9
B083	Dongtingwanxian	XI-1A	EAS	16.129	8
B084	Bawangbian 1	admix	EAS	30	6
B085	Xugunuo	XI-1A	EAS	44.4444	7
B086	Muguanuo	admix	EAS	37.4444	6
B087	Zhongnong 4	XI-2	EAS	50.2533	5
B088	San**Qishiluo	XI-adm	EAS	23.6111	7
B089	Qitoubaigu3	XI-adm	EAS	41.0819	5
B090	Zimi	XI-adm	EAS	2	9
B091	Xiaohonggu	XI-adm	EAS	1.1628	9
B092	Gongju 73	XI-1A	EAS	1	9
B093	Qitougu	XI-1A	EAS	20	8
B094	Zinuo	XI-1A	EAS	0	9
B095	Mowangguneiza	XI-adm	EAS	0	9
B096	Jinzhinuo4	XI-adm	EAS	1.2821	9
B097	Jiienuo	XI-adm	EAS	12.5	8
B100	Hongkezhenuo	GJ-tmp	EAS	96.6667	1
B101	Yangkenuo	GJ-tmp	EAS	98.5714	1
B104	Jiabala	XI-1A	SAE	0	9
B105	Baoxuan 21	XI-adm	EAS	3.4091	9
B106	Wenxiangnuo	XI-adm	EAS	1.1628	9
B107	Dawannuo	XI-adm	EAS	0	9
B108	Xianggu	XI-adm	EAS	0	9
B110	Huangpinuo	GJ-tmp	EAS	94.898	3
B111	Zimangfeie	GJ-tmp	EAS	96.6667	1
B112	Liusha 1	XI-1A	EAS	0	9
B113	Chenwan 3	XI-adm	EAS	26.6925	7
B114	Chengduai 3	XI-1A	EAS	2.6786	9
B115	Aimakang	XI-1A	EAS	0	9
B116	Shufeng 101	XI-adm	EAS	2.439	8
B117	Lixingeng	GJ-tmp	EAS	0	9
B118	Ergangai	XI-adm	EAS	9.3023	8
B119	Guangluai 15-1	XI-1A	EAS	36.1702	6
B120	Hongwan 1	XI-adm	EAS	0	9
B121	Luke 3	XI-1A	EAS	0	9
B122	Liaogeng 287	GJ-tmp	EAS	5.4649	8
B123	Zaoshuxiangheimi	XI-adm	EAS	0	9
B124	Geng 87-304	GJ-tmp	EAS	100	1
B125	Xiangwanxian 3	XI-adm	EAS	0	9
B126	Zaoxian 240	XI-1A	EAS	0	9
B127	Dangyu 5	XI-1A	EAS	1.25	9
B128	Sibeitizhao 6	XI-adm	EAS	2.439	8
B129	Hongainuo	XI-adm	EAS	0	9
B130	Wanlixian	XI-1A	EAS	0	9
B131	Aizizhan	XI-adm	EAS	0	9
B132	Xiaobaimi	XI-adm	EAS	0	9
B133	Yanshuichi	XI-adm	EAS	7.2704	8
B134	Xishi 15	GJ-sbtrp	EAS	67.9539	3
B135	Honggenghangu3	XI-adm	EAS	0	9
B136	Yuyannuo	GJ-adm	EAS	100	1
B137	80B	XI-adm	SER-IRRI	2.0833	9
B138	Gu 154	XI-adm	EAS	9.3023	9
B139	IR 661-1	XI-adm	SER-IRRI	4.8077	9
B140	Pei C122	XI-1A	EAS	0	9
B142	Ninghui 21	admix	EAS	98.8095	1
B143	76--1	GJ-tmp	EAS	0	9
B144	Huhui 628	GJ-adm	EAS	100	1
B145	Teqingxuanhui	XI-adm	EAS	27.1429	7
B146	JWR 221	XI-1B	EAS	0	9
B148	Lengshuinuo	GJ-adm	EAS	93.4524	2
B149	Haoxiang	XI-1A	EAS	0	9
B150	L 301B	XI-1A	EAS	0	9
B151	Jinnante 43B	XI-1A	EAS	0	9
B152	Zaoshunonghu 6	GJ-tmp	EAS	87.931	3
B153	Qingsiai 16B	XI-adm	EAS	1.3889	9
B154	Liming B	GJ-tmp	EAS	26.054	6
B155	Baoxie-7B	XI-adm	EAS	0	9
B156	G Zhenshan 97B	XI-1A	EAS	41.526	6
B157	88B	XI-1A	EAS	3.2195	8
B158	Taizhong 65/taizhongHR539	admix	EAR	56.1666	5
B159	Taizhongzailai 1/taizhong65	XI-adm	EAR	0	9
B160	Shuiyuan 300Li	GJ-tmp	EAS	98.7805	1
B161	Yelicanghua	GJ-tmp	EAS	97.9696	1
B162	Baigedao	GJ-tmp	EAS	100	1
B163	Liushizao	XI-1A	EAS	3.5754	8
B164	Qingke	cA (Aus)	EAS	0	9
B165	Haohuangla	XI-adm	EAS	0	9
B166	Jianghuadao	GJ-tmp	EAR	86.0465	2
B167	Qingjinzaosheng	GJ-tmp	EAR	96.7391	2
B168	Zhuyuan	GJ-tmp	EAR	87.1511	3
B169	Ailuyu	GJ-tmp	EAR	86.918	3
B170	Hongse 90	GJ-tmp	WAS	100	1
B171	Linguo	GJ-tmp	EUR	97.7273	1
B173	Tjantajan	admix	SER	4.6491	8
B176	BRC 25-146-2-1	XI-adm	SAE	23.5294	7
B180	P1790-5-1M-4-5M-1B-3M-B	XI-adm	SAM	0	9
B181	71011	XI-1A	OCE	80.5769	3
B182	Chimao	GJ-tmp	EAR	96.25	1
B183	Qingnuo Kyohatamochi	GJ-tmp	EAR	84.7458	2
B184	CHANH 148	XI-adm	SEA	77.484	3
B185	SLK 2-18-2	XI-adm	SEA	0	9
B187	RP 1570-44-1	XI-adm	SAC	0	9
B188	IRAT 36	GJ-trp	WAF	27.2849	6
B189	IRAT 669	GJ-trp	WAF	21.733	7
B190	ITA 221	GJ-trp	WAF	20.2471	7
B191	80 A 60 YR 71009-1-5	GJ-trp	OCE	97.7273	1
B192	R 42	admix	SER-IRRI	27.6047	7
B193	C.MEDIO 7	XI-adm	CAM	0	9
B194	ECIA 179-S13	XI-1B	CAM	4.3478	8
B195	PMS 10B	XI-adm	SAC	0	9
B196	Taidongludao	GJ-trp	EAR	82.2917	2
B197	Taizhongxianxuan 2	XI-1A	EAR	3.9474	8
B198	Jiefangxian	XI-1A	EAS	7.3171	8
B199	Hongmisandan	GJ-tmp	EAS	100	1
B200	Jinyou 1	XI-1B	EAS	17.0455	8
B201	Chengnongshuijing	XI-1B	EAS	5.102	9
B202	Baoxie 123B	XI-adm	EAS	2.381	9
B203	Biwusheng	XI-adm	EAS	1.5152	9
B205	Cunsanli	GJ-adm	EAS	96	1
B207	Aihechi	XI-adm	EAS	20.8182	7
B208	Lucaihao	XI-1A	EAS	0	9
B210	Nanxiongzaoyouzhan	XI-1A	EAS	0	9
B213	Liuyenian	XI-1A	EAS	0	9
B214	Xuanenchangtanqingzhan	XI-1B	EAS	8.0645	9
B215	Hongqi 5	GJ-tmp	EAS	97.619	1
B216	Hanmadao4	XI-1A	EAS	8.1818	8
B217	Honggu	XI-1B	EAS	26.7442	7
B218	Wuzidui	GJ-tmp	EAS	98	1
B219	Haolai	XI-adm	SEA	0	9
B221	Fanhaopi	XI-1A	EAS	12.963	8
B222	Beizinuo	XI-1A	EAS	0	9
B223	Cungunuo	GJ-tmp	EAS	98.9583	1
B224	Younian	XI-1A	EAS	5.2632	9
B225	Guantuibaihe 1	GJ-tmp	EAS	89.7436	3
B227	Menjiagao 1	XI-adm	EAS	5.7143	9
B228	Haobayong 1	GJ-adm	EAS	2.2727	9
B229	Menjiading 2	XI-adm	EAS	0	9
B230	Banjiemang2	GJ-adm	EAS	88.0512	2
B232	Xiangaizao 10hao	XI-1B	EAS	0	9
B233	Xiangwanxian 1	XI-adm	EAS	0	9
B234	Aituogu 151	XI-1A	EAS	8.3333	8
B235	Zhonghua 8	GJ-tmp	EAS	93.75	1
B236	Jindao 1	GJ-tmp	EAS	100	1
B238	Momi	XI-adm	EAS	0	9
B239	Zhendao 232	XI-1A	EAS	0	9
B240	Zhengdao 5	GJ-tmp	EAS	89.916	2
B241	Lamujia	GJ-sbtrp	EAS	94.5588	2
B242	Gui 630	XI-adm	EAS	1.1628	9
B243	Huhui 91269	cA (Aus)	EAS	0	9
B244	Xiangdao	XI-1A	EAS	14.5995	7
B245	Shanjiugu	GJ-sbtrp	EAS	36.9176	6
B246	Laozaogu	XI-adm	EAS	0	9
B247	Jinnante B	XI-adm	EAS	14.2857	8
B248	Zhuzhen B	XI-1A	EAS	13.8298	7
B249	Chaoyangyihao B	XI-1A	EAS	0	9
B250	Annongwangeng B	GJ-tmp	EAS	1.6129	9
B252	Xiangai B	XI-adm	EAS	0	9
B253	Jiangnongzao 1 B	XI-adm	EAS	1.0638	9
B254	Jinghu3 B	XI-adm	EAS	0	9
B255	Dianrui 409B	XI-adm	EAS	1.5152	9
B258	Xingguo	GJ-tmp	EAS	86.3636	2
B259	Leihuozhan	XI-1A	EAS	0	9
B260	Mamagu	XI-1A	EAS	8.3333	8
B261	Meihuanuo	XI-1A	EAS	6.202	7
B263	Weiguo	GJ-tmp	EAS	78.75	4
B264	Sanbaili	XI-1A	EAS	0	9
B268	Nangaogu	XI-adm	EAS	0	9
CX10	Gang 46B	XI-1A	EAS	2.5641	9
CX100	Palung 2	XI-1B	SAC	18.5185	8
CX101	Hei Mi Chan	XI-1A	EAS	0	9
CX102	Tek Si Chut	XI-1A	EAR	39.9038	9
CX103	Rubio	admix	SAM	32.803	7
CX104	Sadri rice 1	cB (Bas)	WAS	23.2143	8
CX106	SAL BUI BAO	GJ-trp	SEA	50	7
CX107	Tun Sart	XI-3	SEA	21.0498	7
CX108	Ziri	admix	SAC	12.963	6
CX109	Dacca 6	GJ-adm	SAC	4.8077	8
CX11	Gumei 2	GJ-adm	EAS	40.5742	3
CX110	UP 15	cB (Bas)	EAR	0	9
CX111	Giza 14	GJ-trp	NAF	26	9
CX112	Ginga	admix	EAR	14.7541	9
CX113	Biniapan	GJ-trp	na	47.7273	9
CX114	Guang Lu Ai 4	XI-1A	EAS	27.1429	9
CX115	Yun hui 72	XI-adm	EAS	28.7234	9
CX116	Wudadaozhong	GJ-tmp	EAR	48.3325	8
CX117	IR 65600-27-1-2-2	XI-adm	SER-IRRI	18.1818	9
CX118	Yetuozai	XI-adm	EAS	5.0847	9
CX119	P59279	XI-adm	na	0	8
CX12	Huagengxian 74	XI-adm	EAS	0	9
CX120	TKM 6	XI-adm	SAC	0	6
CX121	Guang122	XI-1B	EAS	0	7
CX122	Tai-Zhong-Xian 10	XI-adm	EAR	0	8
CX123	Yu Qiu Gu	XI-1A	EAS	0	9
CX124	IR 71466-75-3-B-1	XI-adm	SER-IRRI	16.3265	2
CX125	CAOZHAO-2	XI-1B	EAS	3.9216	9
CX126	IRBB 60	XI-1B	SER-IRRI	0	6
CX128	Gajale	XI-adm	SAC	39.0027	9
CX13	R644	XI-adm	EAS	1.0417	9
CX130	CHIPDA	XI-2	SAC	17.0455	9
CX131	ZALE	XI-1A	SEA	10.7143	5
CX132	AP 423	GJ-trp	SAC	6	2
CX133	Zhengshan97	XI-1A	EAS	87.7074	9
CX134	IRBB 7	XI-1B	SER-IRRI	0	8
CX138	Qd_441	GJ-adm	EAS	0	9
CX139	Amareles	GJ-adm	EUR	45.8807	9
CX14	Chennong 265	GJ-tmp	EAS	63.7681	9
CX140	Nipponbare	GJ-tmp	EAR	84.7222	9
CX141	Padi Siam Kuning	XI-3	SER	0	9
CX142	Ai Yeh Lu	GJ-adm	EAS	12.5	9
CX143	Khasar	cB (Bas)	WAS	34.1132	6
CX144	Hta 7204	XI-adm	SEA	0	9
CX145	Minghui 63	XI-adm	EAS	47.7941	9
CX146	CO 43	XI-adm	SAC	0	9
CX147	Seberang	XI-adm	SER	0	8
CX148	Sri Raja	XI-3	SER	0	9
CX149	Karnal Local	cB (Bas)	SAC	1.2821	9
CX15	Y 134	XI-1B	EAS	38.9824	9
CX150	Chorofa	XI-1B	SER-IRRI	0	9
CX151	AZUCENA	GJ-trp	SER-IRRI	32.8947	9
CX152	Cisadane	XI-1B	SER	0	9
CX153	Jalmagna	XI-2	SAC	0	9
CX154	Khao Dawk Mali 105	XI-3	SEA	0	7
CX155	Madhukar	XI-2	SAC	15.5172	7
CX156	MR 84	XI-adm	SER	0	9
CX157	PTB 33	XI-adm	SAC	0	9
CX158	Shwe War Tun	XI-3	SEA	0	7
CX16	Yuan jing 7	GJ-tmp	EAS	55.9368	9
CX160	W 1263	XI-2	SAC	0	8
CX161	IR 42	XI-1B	SER-IRRI	0	8
CX162	TN1	XI-1A	EAR	26.4706	9
CX165	Wuyugeng 3	GJ-tmp	EAS	93.1818	6
CX17	Yuexiangzhan	XI-adm	EAS	0	9
CX18	Zaoxian 14	XI-1A	EAS	4.6131	9
CX182	SLG 1	XI-adm	EAR	3.4091	9
CX19	Zhong 413	XI-adm	EAS	64.891	9
CX2	BR 11	XI-adm	SAE	0	9
CX20	Zihui 100	XI-adm	EAS	2.7027	7
CX205	IR 69428-6-1-1-3-3	GJ-adm	SER-IRRI	73.913	3
CX206	IR 2061-522-6-9	XI-1B	SER-IRRI	18.314	7
CX207	Gaozi	XI-adm	EAS	1.3158	7
CX21	BG 90-2	XI-1B	IOC	0	9
CX210	Qb_604	admix	EAS	43.9394	2
CX211	M 3122	GJ-tmp	EAS	1.1628	7
CX212	Nongken 58	GJ-tmp	EAR	91.0256	9
CX213	Chennong 89366	GJ-tmp	EAS	100	4
CX214	Brazil Nuodao	GJ-trp	SAM	29.7619	7
CX218	Type 3	XI-1B	SAC	13.325	2
CX219	FL 478	XI-adm	SER-IRRI	83.3333	3
CX22	PR 106	XI-1B	SAC	7.1019	9
CX220	IRAT 109	GJ-trp	WAF	100	4
CX221	Zhongyouzao 81	XI-adm	EAS	1.3158	2
CX225	IR 77298-14-1-2	XI-1B	SER-IRRI	15.722	4
CX226	IR 06G113	XI-1B	SER-IRRI	81.4447	5
CX227	KASALATH	cA (Aus)	SAC	98.7179	9
CX228	Bala	XI-adm	SAC	63.4211	9
CX230	IR 64-IL	XI-1B	SER-IRRI	8.8235	9
CX231	IR 52561-UBN-1-1-2	XI-adm	SER-IRRI	17.1053	9
CX232	IR 55419-04	XI-adm	SER-IRRI	0	9
CX233	IR 58821-23-1-3-1	XI-adm	SER-IRRI	62.8166	3
CX234	IR 62266-42-6-2	XI-adm	SER-IRRI	51.7857	9
CX235	NSIC RC 9	XI-adm	SER-IRRI	0	9
CX236	Vandana	XI-adm	SAC	3.6585	9
CX237	B 6136-3-TB-0-1-5	XI-1B	SER	0	7
CX238	BW 311-9	XI-1B	IOC	0	7
CX24	TKM 9	XI-adm	SAC	0	9
CX240	Carijo	XI-adm	SAM	0	6
CX241	IAC 47	GJ-trp	SAM	96.8085	7
CX242	IR 47686-4-4-B-1	admix	SER-IRRI	8.1197	9
CX243	IR 47686-6-2-1-1	GJ-trp	SER-IRRI	2.2222	5
CX247	IRAT 144	XI-adm	WAF	0	8
CX248	Kinandang Patong	GJ-trp	SER-IRRI	32.9787	9
CX249	2004	XI-1B	EAS	23.2558	5
CX25	Cisanggarung	XI-1B	SER	0	7
CX250	829	XI-1B	EAS	0	6
CX251	Xudao 4	GJ-tmp	EAS	46.9876	2
CX26	Amol3(Sana)	XI-1B	WAS	0	9
CX262	IAC 3	GJ-trp	SAM	5.7143	4
CX263	PADISENEMOK	XI-adm	SER	20.3373	9
CX265	MONOLAYA	XI-adm	SAM	1.1364	9
CX266	DINORADO	GJ-trp	SER-IRRI	1.9608	8
CX267	IET 1444	XI-adm	SAC	0	8
CX268	ARROZVERMELHO	XI-adm	SAM	1.9608	9
CX269	IAC 165	GJ-trp	SAM	75	6
CX27	Khazar	XI-adm	WAS	0	9
CX270	TAICHUNGNATIVE1	XI-1A	EAR	68.3673	3
CX273	NONA BOKRA	XI-adm	SAC	5.1515	3
CX276	IR 8192-200-3-3-1-1	XI-1B	SER-IRRI	19.3225	3
CX277	02428-IL	GJ-adm	EAS	13.4146	5
CX278	IR 68	XI-adm	SER-IRRI	0	9
CX28	Gayabyeo	XI-1B	EAR	2.9412	9
CX280	Maravilha	admix	SAM	68.4524	8
CX281	IR 68897 B	XI-1B	SER-IRRI	0	9
CX282	Lijiangxintuanheigu	GJ-adm	EAS	56.2162	8
CX284	Han 502	GJ-adm	EAS	81.8603	3
CX285	Nonglinnuo	GJ-trp	EAS	43.5714	7
CX286	C 349	admix	EAS	88.75	7
CX287	C52	GJ-tmp	EAS	42.5	8
CX288	D 11	XI-adm	SAC	10.2564	8
CX29	Milyang 23	admix	EAR	96.615	4
CX290	Duo 57	XI-1B	EAS	5.814	9
CX291	D 15	XI-adm	EAS	10.4651	2
CX296	IR 74	XI-adm	SER-IRRI	10.8696	9
CX3	BR 24	XI-1A	SAC	0	7
CX30	MR 185	XI-1B	SER	0	4
CX303	LX 2007	XI-adm	EAS	5.0366	4
CX304	Luyin 46	XI-adm	EAS	0	9
CX305	ZH 5	XI-1B	EAS	5	7
CX306	Mongolia Rice	GJ-tmp	EAS	100	1
CX307	HP 121	GJ-adm	EAS	44.6739	6
CX31	Hnankar	XI-1B	SEA	0	7
CX313	R106	XI-adm	EAS	22.9675	7
CX314	117	XI-1B	EAS	2.0408	8
CX315	Zidao	GJ-tmp	EAR	50.8446	5
CX316	MR 39	admix	SER	60.2187	6
CX317	MR 19	GJ-tmp	SER	72.973	9
CX318	Heiheaihui	XI-adm	EAS	79.1667	3
CX319	Mengguandamagu	XI-adm	EAS	29.5455	7
CX32	Manauthukha	GJ-adm	SEA	3.0303	8
CX328	Baoxuan 21	XI-1A	EAS	26.1905	9
CX329	Jinchuanyihao	GJ-tmp	EAS	66.7045	9
CX33	Shwe Thwe Yin Hyv	XI-1B	SEA	27.4555	9
CX330	Yueguang	GJ-tmp	EAR	49.4643	9
CX34	BG 300	XI-adm	IOC	0	9
CX340	Hua 564	XI-1B	EAS	1.2195	2
CX341	Hua 565	XI-adm	EAS	56.5295	4
CX342	Wanxian 763	XI-adm	EAS	38.8889	4
CX343	Wanxian 77	XI-adm	EAS	43.0233	7
CX344	Hexi 41	GJ-tmp	EAS	86.25	7
CX345	Yungeng 23	GJ-tmp	EAS	64.2857	5
CX346	SAGC-4	XI-adm	EAS	30.4348	3
CX347	SAGC-7	XI-adm	EAS	7.5	2
CX348	Zhonghua 1	XI-1B	EAS	85.3659	3
CX349	KCD 1	XI-adm	na	58.5866	9
CX35	BG 94-1	XI-adm	IOC	0	9
CX350	Wuyugeng 20	GJ-tmp	EAS	60.6868	9
CX351	053 A-3	GJ-tmp	EAS	89.3977	5
CX352	BD 007	GJ-trp	EAS	19.5122	9
CX353	CAU 1	GJ-adm	SEA	47.7298	8
CX354	CAU 2	GJ-adm	SEA	67.5595	9
CX355	Yunlu 102	GJ-trp	EAS	92.2847	9
CX356	Yandao 8	GJ-tmp	EAS	98.5714	9
CX357	PSBRC 80	XI-1B	SER-IRRI	1.4706	9
CX358	PSBRC 82	XI-1B	SER-IRRI	9.4235	9
CX359	Yunlu 103	GJ-trp	EAS	48.7179	9
CX360	Y075	XI-1B	na	5.8824	9
CX361	G341	XI-1B	na	16.6667	8
CX362	YZX1	XI-1B	na	0	8
CX363	YZX2	XI-adm	na	0	9
CX364	42686	XI-1B	na	0	9
CX365	Compact Plant Type Material	admix	EAS	3.4884	9
CX366	Ganwanxian 37 (926)	XI-adm	EAS	0	9
CX367	Haogelao	GJ-trp	EAS	1.0204	9
CX368	N 22	cA (Aus)	SAC	0	9
CX369	IRBB 62	XI-1B	SER-IRRI	13.9535	8
CX37	OM 997	XI-1B	SEA	63.0229	9
CX370	Chenghui 727	XI-1B	EAS	10.8333	7
CX371	NERICA 1	GJ-trp	WAF	7.9894	9
CX372	NERICA 2	GJ-trp	WAF	6.5789	4
CX373	NERICA 8	GJ-trp	WAF	4.4118	9
CX374	NERICA 9	GJ-trp	WAF	5.5556	9
CX375	NERICA-L-1	XI-1B	WAF	0	7
CX376	NERICA-L-20	XI-1B	WAF	0	9
CX377	NERICA-L-27	XI-1B	WAF	13.3315	6
CX378	Huhan 15	XI-1B	EAS	32.5376	7
CX379	Nionoka	XI-1B	WAF	0	7
CX380	Yandao 9	GJ-tmp	EAS	68.5714	7
CX381	Adny 11	XI-1B	WAF	0	9
CX382	Kogomg 1-1	XI-1B	na	0	7
CX383	Hongza	GJ-tmp	EAS	74.2647	2
CX384	Fengza	GJ-tmp	EAS	92.0455	9
CX385	NPT-100	XI-1B	EAS	35.7738	9
CX386	NPT-114	XI-adm	EAS	18.9189	9
CX387	1088	XI-1B	na	24.4681	9
CX388	KR 200	XI-1B	SEA	23.0769	4
CX389	Jinyuan 85	GJ-tmp	EAS	94.5946	3
CX390	Yuelianggu	XI-adm	EAS	64.2643	3
CX391	YJ 30	GJ-tmp	EAS	90.6977	9
CX392	SARD	XI-adm	na	0	9
CX393	Huangsizhan	XI-1B	EAS	7.4468	9
CX394	Molizhanxuan	XI-1B	EAS	13.75	3
CX395	YSBR 1	admix	EAS	2.439	8
CX396	Guandong 194 (Soft Rice)	GJ-tmp	EAR	51.1143	3
CX397	Nangeng 46 (Soft Rice)	GJ-tmp	EAS	66.0138	4
CX399	Matatag 2	XI-1B	SER-IRRI	1.1111	7
CX4	93072	XI-adm	EAS	1.7241	9
CX402	TOG 6542	admix	WAF	0	5
CX403	IR 64 A	XI-1B	SER-IRRI	3.8462	4
CX42	IR 68552-55-3-2	XI-adm	SER-IRRI	4.2553	7
CX43	IR 66897 B	XI-1B	SER-IRRI	3.8961	9
CX44	IR 58025 B	XI-1B	SER-IRRI	2.5641	9
CX45	Dhan 4	XI-1B	SAC	0	9
CX46	Pusa (Basmati 1)	admix	SAW	2.5641	9
CX47	Diangeng	GJ-tmp	EAS	13.8889	9
CX48	PT 60	XI-adm	EAS	0	5
CX49	NAN-29-2	GJ-tmp	EAS	74.1979	2
CX5	108S	XI-adm	EAS	7.971	9
CX50	Ai Zi DAO	XI-1B	EAS	93.1818	3
CX51	Babaomi	XI-adm	EAS	0	9
CX52	Diandun 502	XI-adm	EAS	0	9
CX53	Jiangxisimiao	XI-adm	EAS	0	9
CX534	Tongnian 1	GJ-tmp	EAS	100	1
CX54	Linyitangdao	XI-adm	EAS	0	9
CX55	Pengshantieganzhan	XI-1A	EAS	0	9
CX56	Yunguang 8	GJ-tmp	EAS	53.303	9
CX57	Zhongchao 123	GJ-tmp	EAS	85.3659	9
CX58	Giza 159	GJ-tmp	NAF	76.0078	9
CX59	Milagrosa, Zawa Banday	cB (Bas)	SER-IRRI	0	9
CX6	C418	admix	EAS	29.4118	5
CX60	Basmati	XI-1B	SAC	0	8
CX61	Bhavani	XI-1A	SAC	1.2195	9
CX63	Jhona 349	cA (Aus)	SAC	0	8
CX64	IRAT 352	XI-3	SAM	0	9
CX65	Domsiah	cB (Bas)	WAS	0	9
CX66	Tarom molaii	cB (Bas)	WAS	0	9
CX67	Binam	cB (Bas)	WAS	0	9
CX68	MR 106	XI-adm	SER	15.3846	9
CX69	MR 167	XI-adm	SER	0	9
CX70	MR 77 (Seberang)	XI-adm	SER	0	6
CX71	Innmayebaw	XI-3	SER	8.5714	3
CX72	Basmati 385	cB (Bas)	SAW	5.7899	9
CX73	IR 6	XI-1B	SER-IRRI	0	9
CX74	JP-5	GJ-tmp	SAW	88.5714	9
CX75	At 354	XI-adm	IOC	2.1739	9
CX76	BG 304	XI-1B	IOC	0	9
CX77	Lemont	GJ-trp	NAM	80.7692	9
CX78	M 401	GJ-tmp	NAM	36.0014	9
CX79	Cs 94	XI-1B	SEA	68.8889	9
CX8	Chenghui 448	XI-adm	EAS	2	5
CX80	OM 1706	XI-1B	SEA	0	9
CX82	X 21	XI-1B	SEA	0	9
CX83	X 22	XI-1B	SEA	4.6512	9
CX84	X 23	XI-adm	SEA	1.1364	8
CX85	C 71	XI-adm	SEA	3.6769	8
CX86	C 70	XI-adm	SEA	2.2727	9
CX87	Q 5	XI-adm	SEA	0	9
CX88	Huanyangnian	XI-1A	EAS	5.5556	9
CX89	M 202	XI-adm	NAM	0	9
CX9	Fengaizhan	XI-1B	EAS	17.5439	9
CX90	Chhomromg	XI-1B	SAC	0	9
CX91	Govind	XI-1B	SAC	0	9
CX92	UPR 191-66	XI-1B	SAC	5.2632	8
CX93	TGMS 29	XI-adm	SAC	15.1993	9
CX94	Swarna	XI-adm	SAC	0	5
CX96	Ajaya	XI-1B	SAC	0	7
CX97	Budda	XI-1B	SAC	0	6
CX98	Doddabyranella	XI-2	SAC	0	5
CX99	Doddi	XI-2	SAC	0	7
IRIS_313-10000	SUWEON 311::IRGC 61890-1	XI-1B	EAR	0	9
IRIS_313-10001	C 662083::IRGC 62101-1	XI-1B	EAR	0	9
IRIS_313-10002	BW 295-5::IRGC 63098-1	XI-1B	IOC	0	9
IRIS_313-10007	GARURA::IRGC 64111-1	XI-adm	SAC	0	9
IRIS_313-10010	LALKA (LAL DHAN)::IRGC 64946-1	XI-2	OCE	2.0408	8
IRIS_313-10014	SANT ANDREA::IRGC 65732-1	GJ-tmp	EUR	73.2523	3
IRIS_313-10016	BOHOTO BALOOCHESTAN::IRGC 66237-1	XI-adm	WAS	0	9
IRIS_313-10025	KALAPATLE::IRGC 68500-1	admix	IOC	45.0904	5
IRIS_313-10026	KITRANA 1007::IRGC 68517-1	XI-2	IOC	0	7
IRIS_313-10032	NS 1576::IRGC 68951-1	cB (Bas)	IOC	0	9
IRIS_313-10034	RIZ INDETERMINE::IRGC 69014-1	XI-adm	WAF	0	9
IRIS_313-10035	RIZ TYPE SORGHO::IRGC 69015-1	XI-2	IOC	0	9
IRIS_313-10040	MILYANG 77::IRGC 69340-1	XI-1B	EAR	0	9
IRIS_313-10041	BOTOHAVANA MENA::IRGC 69349-1	GJ-trp	IOC	16.2393	7
IRIS_313-10045	BANTA TIMA::IRGC 69474-1	XI-adm	WAF	0	9
IRIS_313-10046	CHAMA (DWARF)::IRGC 69487-1	XI-1B	EAF	0	9
IRIS_313-10047	EX MARABA GURUKU::IRGC 69582-1	XI-1A	WAF	0	9
IRIS_313-10048	MOVE (MOKOLE)::IRGC 69739-1	XI-adm	WAF	0	9
IRIS_313-10050	TSIMATAHOPAOSA::IRGC 69884-1	XI-adm	IOC	65.809	4
IRIS_313-10051	TSIVIMBININA::IRGC 69890-1	GJ-trp	IOC	98.1475	1
IRIS_313-10054	TOC 5430::IRGC 70487-1	XI-adm	CAM	0	9
IRIS_313-10056	HOKURIKU 52::IRGC 72491-1	GJ-sbtrp	EAR	98.1132	3
IRIS_313-10057	CHUGOKU 68 HEN::IRGC 72514-1	GJ-tmp	EAR	98.1818	1
IRIS_313-10059	DACHEONGBYEO::IRGC 72533-1	GJ-tmp	EAR	93.1743	1
IRIS_313-10061	ESTRELA A::IRGC 72918-1	GJ-adm	EUR	95.9559	1
IRIS_313-10062	REA::IRGC 73031-1	GJ-trp	EUR	94.7368	1
IRIS_313-10065	JAERAERYUKDO::IRGC 73053-1	GJ-trp	EAR	92.2925	3
IRIS_313-10067	JEONBUKGUNGWEONNA::IRGC 73055-1	GJ-trp	EAR	61.575	5
IRIS_313-10071	CHIYODA WASE::IRGC 74467-1	GJ-trp	EAR	0	9
IRIS_313-10073	OWARI MOCHI::IRGC 74513-1	GJ-trp	EAR	99.0196	1
IRIS_313-10074	RIKU AIKOKU::IRGC 74514-1	GJ-trp	EAR	65.2729	4
IRIS_313-10075	SANGOKU::IRGC 74518-1	GJ-trp	EAR	97.2222	1
IRIS_313-10076	SHINA MOCHI::IRGC 74523-1	GJ-trp	EAR	86.7647	2
IRIS_313-10077	TAMASHIRO HIKARI::IRGC 74534-1	XI-adm	EAR	73.0769	3
IRIS_313-10079	DANGO MOCHI::IRGC 74551-1	GJ-trp	EAR	82.9592	2
IRIS_313-10080	HIRAKAWA OKUTE::IRGC 74554-1	GJ-trp	EAR	100	1
IRIS_313-10082	KYUUSHUU::IRGC 74558-1	GJ-trp	EAR	93.4041	3
IRIS_313-10083	BETIS::IRGC 74581-1	GJ-tmp	EUR	100	1
IRIS_313-10089	KALIN::IRGC 77312-1	GJ-tmp	EUR	96.1538	1
IRIS_313-10092	CHALBYEO::IRGC 77639-1	GJ-tmp	EAR	96.7942	1
IRIS_313-10093	CHEONJUDO::IRGC 77644-1	GJ-tmp	EAR	97.4138	1
IRIS_313-10096	JOKJEBICHAL::IRGC 77663-1	GJ-adm	EAR	98.6842	2
IRIS_313-10097	MAEKJO::IRGC 77666-1	GJ-tmp	EAR	56.3208	4
IRIS_313-10099	MANONGAZATO::IRGC 77876-1	GJ-trp	IOC	89.4366	3
IRIS_313-10102	KELIRENY::IRGC 78426-1	XI-2	IOC	37.7622	7
IRIS_313-10103	DALSUNG 41::IRGC 79385-1	XI-adm	EAR	0	9
IRIS_313-10109	EX EBOKOZURU::IRGC 79912-1	XI-3	WAF	0	9
IRIS_313-10111	MOLO::IRGC 81603-1	GJ-adm	EUR	89.3962	3
IRIS_313-10113	EX FOILAEIN (NAPUTO)::IRGC 81675-1	XI-adm	EAF	1.0204	9
IRIS_313-10114	FACAGRO 64::IRGC 82059-1	XI-2	EAF	0	9
IRIS_313-10129	SAN SHIH TSI::IRGC 1038-1	XI-1A	EAS	0	9
IRIS_313-10134	PIN GAEW 56::IRGC 7887-1	XI-3	SEA	0	9
IRIS_313-10148	CAUVERY::IRGC 45255-1	XI-adm	SAC	0	9
IRIS_313-10150	N 22::IRGC 46459-1	cA (Aus)	SAC	15	8
IRIS_313-10151	RD 15::IRGC 47705-1	XI-3	SEA	0	9
IRIS_313-10152	KETAN MENAH::IRGC 48733-1	GJ-trp	SER	18.8048	7
IRIS_313-10154	HE GU TSAO::IRGC 51302-1	XI-1A	EAS	0	9
IRIS_313-10158	PICO NEGRO::IRGC 55849-1	XI-adm	SAM	0	9
IRIS_313-10161	BR IRGA 409::IRGC 55915-1	XI-1B	SAM	0	9
IRIS_313-10164	HAN NUO::IRGC 59591-1	GJ-tmp	EAS	58.1081	5
IRIS_313-10167	IR 13429-109-2-2-1::IRGC 63491-1	XI-adm	SER-IRRI	0	9
IRIS_313-10168	MEI FENG 9::IRGC 63735-1	XI-adm	EAS	0	9
IRIS_313-10170	MIN ZAO 6::IRGC 63772-1	XI-1A	EAS	0	9
IRIS_313-10176	NAM ROO::IRGC 66996-1	GJ-sbtrp	SEA	2.2222	9
IRIS_313-10177	DA GANG ZHAN::IRGC 67103-1	XI-adm	EAS	0	9
IRIS_313-10178	GAO JIAO BAI::IRGC 68047-1	XI-1A	EAS	10.1852	9
IRIS_313-10179	GUI HUA ZAO::IRGC 68060-1	XI-adm	EAS	0	9
IRIS_313-10189	DA NUO (ZHAN)::IRGC 72025-1	XI-1A	EAS	33.0455	6
IRIS_313-10190	DENG DENG QI::IRGC 72036-1	XI-1A	EAS	14.1304	8
IRIS_313-10191	MIN KE ZHAN::IRGC 72230-1	XI-1A	EAS	0	9
IRIS_313-10211	BAI HE::IRGC 76438-1	XI-1A	EAS	15.4762	8
IRIS_313-10220	EPEAL 102::IRGC 78698-1	XI-adm	SAM	4.3478	8
IRIS_313-10221	BA BAI GU::IRGC 79580-1	XI-adm	EAS	0.8475	9
IRIS_313-10224	HUA LI ZAO::IRGC 80950-1	XI-1A	EAS	0	9
IRIS_313-10226	TONG GU HONG::IRGC 81026-1	XI-adm	EAS	0	9
IRIS_313-10228	HAN NUO::IRGC 82350-1	GJ-tmp	EAS	59.9944	9
IRIS_313-10234	PSBRC 50::IRGC 99706-1	XI-1B	SER-IRRI	0	9
IRIS_313-10235	PSBRC 68::IRGC 99711-1	XI-adm	SER-IRRI	0	9
IRIS_313-10238	PSBRC 88::IRGC 99717-1	XI-1B	SER-IRRI	2.381	9
IRIS_313-10239	LIU XU::IRGC 109232-1	XI-adm	EAS	0	9
IRIS_313-10242	H 305-84::IRGC 116988-1	GJ-tmp	EUR	98.9362	1
IRIS_313-10247	AMISTAD 82::IRGC 116954-1	XI-1B	CAM	1.0204	9
IRIS_313-10257	ALTAMIRA 9::IRGC 116953-1	XI-adm	CAM	18.1917	9
IRIS_313-10258	BULI INIA::IRGC 116961-1	GJ-tmp	SAM	64.8909	3
IRIS_313-10260	CEA 3::IRGC 116965-1	XI-adm	SAM	2.2704	9
IRIS_313-10263	CUYAMEL 3820::IRGC 116975-1	XI-adm	CAM	0	9
IRIS_313-10268	FONAIAP 2::IRGC 116985-1	XI-adm	SAM	19.8582	8
IRIS_313-10271	IA CUBA 17::IRGC 116990-1	XI-adm	CAM	1.1628	9
IRIS_313-10272	COLOMBIA 1::IRGC 116970-1	GJ-adm	SAM	95.6522	1
IRIS_313-10274	ICTA CRISPO 38::IRGC 116994-1	XI-1B	CAM	1.1111	9
IRIS_313-10275	ICTA MOTAGUA::IRGC 116995-1	XI-adm	CAM	0	9
IRIS_313-10279	JUMA 62::IRGC 117011-1	XI-adm	CAM	0	9
IRIS_313-10287	UQUIHUA::IRGC 117037-1	XI-1B	SAM	67.0177	4
IRIS_313-10289	ARAURE 1::IRGC 116956-1	XI-1B	SAM	0	9
IRIS_313-10290	ELONI::IRGC 116980-1	XI-1B	SAM	0	9
IRIS_313-10293	ECIA 24-107-1::IRGC 116978-1	XI-1B	CAM	0	9
IRIS_313-10294	IR 21015-72-3-3-3-1::IRGC 117004-1	XI-adm	SER-IRRI	0	9
IRIS_313-10295	PDR 34-2-1-2::IRGC 117020-1	admix	SAW	1.3889	9
IRIS_313-10298	3210::IRGC 116950-1	XI-1B	IOC	23.3897	7
IRIS_313-10300	CT 9506-18-7-1T-2::IRGC 116973-1	XI-adm	SAM	0	9
IRIS_313-10301	IRGA 959-1-2-2F-4-1-4A-6-CA-6X::IRGC 117006-1	XI-adm	SAM	0	9
IRIS_313-10307	INIAP 6::IRGC 117002-1	XI-adm	SAM	39.3235	6
IRIS_313-10314	INIAP 10::IRGC 117000-1	XI-adm	SAM	0	9
IRIS_313-10318	RUSTIC::IRGC 117026-1	XI-adm	SAM	0	9
IRIS_313-10325	CAMPONI::IRGC 116963-1	XI-adm	SAM	18.3078	8
IRIS_313-10327	CAROLINO BLANCO::IRGC 117249-1	GJ-trp	SAM	88.9692	3
IRIS_313-10332	B 4414 F-MR-6-3::IRGC 117310-1	XI-adm	SER	0	9
IRIS_313-10333	B 6136-3-TB-0-1-5::IRGC 117312-1	XI-1B	SER	0	9
IRIS_313-10334	B 6136 E-3-TB-0-1-5::IRGC 117311-1	XI-1B	SER	0	9
IRIS_313-10337	B 6149 F-MR-7::IRGC 117314-1	XI-adm	SER	0	9
IRIS_313-10340	BR 4973-34-6-6::IRGC 117317-1	XI-adm	SAE	5.5556	9
IRIS_313-10348	CSR-89 IR-15::IRGC 117326-1	XI-adm	SAC	0	9
IRIS_313-10349	CSR-90 IR-2::IRGC 117327-1	XI-adm	SAC	5.0283	2
IRIS_313-10353	HP 3319-2WX-6-4-1-B::IRGC 117331-1	XI-adm	EAR	53.0102	5
IRIS_313-10355	IR 31142-14-1-1-3-1-1-2::IRGC 117378-1	XI-adm	SER-IRRI	0	9
IRIS_313-10357	IR 52718-B-B-6-B-B-1-1::IRGC 117334-1	XI-adm	SER-IRRI	1.2195	9
IRIS_313-10359	IR 53650-2B-10-1-2-1::IRGC 117379-1	XI-adm	SER-IRRI	0	9
IRIS_313-10360	IR 57514-PMI 5-B-1-2::IRGC 117372-1	XI-adm	SER-IRRI	0	9
IRIS_313-10361	IR 63295-AC 209-7::IRGC 117365-1	XI-adm	SER-IRRI	9.561	9
IRIS_313-10366	IR 65483-111-5-9-2-11::IRGC 117286-1	XI-adm	SER-IRRI	0	9
IRIS_313-10371	IR 67518-B-11-1-B::IRGC 117380-1	XI-adm	SER-IRRI	21.1967	6
IRIS_313-10373	IR 68333-R-R-B-19::IRGC 117381-1	GJ-tmp	SER-IRRI	79.6382	3
IRIS_313-10374	IR 69502-6-SRN-3-UBN-1-B::IRGC 117290-1	XI-adm	SER-IRRI	0	9
IRIS_313-10375	IR 70027-8-2-2-3-2::IRGC 117382-1	XI-adm	SER-IRRI	2.5641	8
IRIS_313-10379	IR 73688-57-2::IRGC 117383-1	GJ-tmp	SER-IRRI	94.5946	1
IRIS_313-10380	IR 73690-7-2-1-1-3-2-2-1::IRGC 117384-1	cA (Aus)	SER-IRRI	90.625	2
IRIS_313-10385	IR 75870-5-8-5-B-1::IRGC 117297-1	XI-1B	SER-IRRI	1.1364	9
IRIS_313-10392	IR 77390-1-6-4-19-1-B::IRGC 117303-1	XI-1B	SER-IRRI	51.5328	5
IRIS_313-10394	IR 80310-12-B-1-3-B::IRGC 117307-1	XI-adm	SER-IRRI	0.9804	9
IRIS_313-10396	IR 80340-23-B-12-6-B::IRGC 117309-1	XI-adm	SER-IRRI	0	9
IRIS_313-10398	IRGA 318-11-9-2A::IRGC 117340-1	XI-1B	SAM	0	9
IRIS_313-10400	IRGA 370-38-1-1F-C4-2::IRGC 117342-1	XI-1B	SAM	0	9
IRIS_313-10401	IRGA 370-42-1-1F-C-1::IRGC 117343-1	XI-1B	SAM	0	9
IRIS_313-10402	IRGA 411-1-6-1F-A::IRGC 117344-1	XI-1B	SAM	0	9
IRIS_313-10417	UPR 1201-1-20-1::IRGC 117357-1	XI-1B	SAC	0	9
IRIS_313-10429	TAICHUNG 150::IRGC 80-1	GJ-tmp	EAR	98.8095	1
IRIS_313-10440	NAGKAYAT::IRGC 584-1	GJ-tmp	SER	98.8372	1
IRIS_313-10441	CASIBON::IRGC 589-2	XI-adm	SER	1.2195	4
IRIS_313-10444	FORTUNA COLORADO::IRGC 703-1	GJ-trp	CAM	100	1
IRIS_313-10450	CHAN KU::IRGC 1069-1	XI-1A	EAS	18.064	9
IRIS_313-10452	LING TA 150::IRGC 1106-1	XI-1A	EAS	13.5135	8
IRIS_313-10458	P 168::IRGC 1354-1	XI-1A	EAS	71.8956	4
IRIS_313-10476	PACHCHAIPERUMAL 2462-11::IRGC 3474-1	XI-2	IOC	69.6461	3
IRIS_313-10480	PULUT NANGKA 16::IRGC 3630-2	XI-adm	SER	0	7
IRIS_313-10484	PILIT (7480) SELN (CI 12007)::IRGC 3758-1	XI-1A	SER	79.6206	3
IRIS_313-10485	CATIBOS::IRGC 3762-1	GJ-trp	SER	100	1
IRIS_313-10489	MOROPOTOL::IRGC 3909-1	GJ-trp	SER	91.99	2
IRIS_313-10497	CE IN TSAN::IRGC 4362-1	XI-1A	EAS	29.3478	6
IRIS_313-10502	TON ROO SHUN::IRGC 4572-1	XI-1A	EAS	63.4624	4
IRIS_313-10503	HA GOO::IRGC 4577-1	XI-1A	EAS	100	1
IRIS_313-10504	HSIEH DAU::IRGC 4727-1	XI-1A	EAS	78.7234	3
IRIS_313-10509	AMBARIKORI::IRGC 5132-1	XI-3	WAF	37.6457	6
IRIS_313-10513	LUBANG PUTI::IRGC 5429-1	XI-adm	SER	68.4412	3
IRIS_313-10514	CAMPENA::IRGC 5452-2	XI-adm	SER	0	8
IRIS_313-10515	TAICHUNG WOO GEN 2::IRGC 5525-1	XI-1A	EAR	43.2105	6
IRIS_313-10516	O. SATIVA::IRGC 5779-1	XI-adm	NAM	33.6957	7
IRIS_313-10517	SIPOT::IRGC 5825-1	XI-3	SER	12.5	8
IRIS_313-10519	ADT 22::IRGC 5901-3	XI-2	SAC	15.8537	9
IRIS_313-10523	PTB 18::IRGC 6105-3	XI-adm	SAC	0	7
IRIS_313-10525	BANDANG PUTIH 680::IRGC 6133-2	XI-3	SER	13.8514	8
IRIS_313-10527	ADT 12::IRGC 6254-1	XI-2	SAC	44.5378	6
IRIS_313-10534	D 204-1::IRGC 6445-1	cA (Aus)	SAC	14.1535	8
IRIS_313-10539	BADAL 76::IRGC 6586-1	XI-2	SAE	23.539	8
IRIS_313-10541	IACA ESCURO::IRGC 6636-1	GJ-trp	WAF	0	9
IRIS_313-10544	DONGREM::IRGC 6688-1	XI-2	SAC	9.2105	9
IRIS_313-10545	KARIA::IRGC 6702-1	cA (Aus)	na	8	9
IRIS_313-10549	RATUA 81::IRGC 6829-1	cA (Aus)	SAW	0	8
IRIS_313-10550	221 BC 4-1-45-10::IRGC 6865-1	XI-adm	SER	0	7
IRIS_313-10552	RL GOPHER::IRGC 6934-2	GJ-trp	NAM	99.0741	1
IRIS_313-10554	BONG SEN::IRGC 7011-1	XI-3	SEA	0	9
IRIS_313-10556	LUA DEN MUA::IRGC 7185-3	XI-3	SEA	0	9
IRIS_313-10557	KONG MARETH 4 T 1::IRGC 7248-3	XI-3	SEA	0	9
IRIS_313-10559	FI LAI FENG::IRGC 7288-1	GJ-tmp	EAS	88.0952	9
IRIS_313-10560	TA PAI MAUNG::IRGC 7292-1	XI-1A	EAS	60.1732	5
IRIS_313-10561	NAN TEO 14::IRGC 7304-1	XI-1A	EAS	81.5196	2
IRIS_313-10565	221 B 36-1-1-1-1::IRGC 7585-1	XI-adm	SER	4.1667	9
IRIS_313-10566	221 C 391-1-3-3::IRGC 7600-1	XI-adm	SER	10.8696	9
IRIS_313-10572	KOTHMALLI KARUPPAN::IRGC 7842-1	XI-adm	WAF	65.9549	4
IRIS_313-10574	KAILUNDO::IRGC 7859-2	XI-adm	WAF	9.2105	9
IRIS_313-10578	PARAY QIKUG KABAYUH::IRGC 8059-1	GJ-trp	SER	84.0293	9
IRIS_313-10580	PARAY KINARABAW::IRGC 8083-1	GJ-trp	SER	92.8571	2
IRIS_313-10581	P PEY SIQAT::IRGC 8129-1	GJ-trp	SER	96.9378	1
IRIS_313-10587	DB 3::IRGC 8361-1	cA (Aus)	SAE	45.764	5
IRIS_313-10592	DJ 69::IRGC 8482-1	cA (Aus)	SAE	19.5116	8
IRIS_313-10593	DJ 47::IRGC 8497-1	cA (Aus)	SAE	60.9289	4
IRIS_313-10594	DJ 29::IRGC 8505-1	cA (Aus)	SAE	28.559	7
IRIS_313-10595	DL 5::IRGC 8593-1	cA (Aus)	SAE	51.0893	5
IRIS_313-10602	DM 49::IRGC 8775-1	cA (Aus)	SAE	18.1542	8
IRIS_313-10603	UCP 122::IRGC 8794-1	cA (Aus)	SAE	53.9541	5
IRIS_313-10604	DV 2::IRGC 8806-1	cA (Aus)	SAE	22.5	8
IRIS_313-10605	DV 86::IRGC 8840-1	cA (Aus)	SAE	22.8261	7
IRIS_313-10606	DV 110::IRGC 8855-1	cA (Aus)	SAE	2.3256	9
IRIS_313-10608	T 21::IRGC 8892-1	cA (Aus)	SAC	89.8433	2
IRIS_313-10609	MATHOLUWA::IRGC 8901-1	XI-adm	IOC	69.3182	4
IRIS_313-10610	ALAGUSAMBA::IRGC 8944-2	XI-2	IOC	1.4706	2
IRIS_313-10619	BICCO BRANCO::IRGC 9478-1	GJ-trp	SAM	72.8758	3
IRIS_313-10623	SIDALI::IRGC 9567-1	cA (Aus)	SAC	48.6857	5
IRIS_313-10631	SHINCHIKU IKU 97::IRGC 10429-1	GJ-tmp	EAR	94.456	1
IRIS_313-10648	PREAH SIHANOUK::IRGC 11328-2	XI-3	SEA	0	7
IRIS_313-10649	RACION 1::IRGC 11340-1	GJ-trp	SER	95.283	2
IRIS_313-10651	PHOU SAO LEUM NYANG::IRGC 11570-2	XI-adm	SEA	12.4175	7
IRIS_313-10652	CHAO PEUAK DENG::IRGC 11602-1	XI-3	SEA	2.9412	9
IRIS_313-10657	THANGONE::IRGC 11816-3	GJ-sbtrp	SEA	60.2941	9
IRIS_313-10659	LONG MA::IRGC 11867-1	XI-3	SEA	15.5533	9
IRIS_313-10661	SAMBA::IRGC 11993-1	XI-2	IOC	39.4519	7
IRIS_313-10662	KAHATAWEE::IRGC 12004-1	XI-2	IOC	40.8333	5
IRIS_313-10664	ARC 6052::IRGC 12196-1	XI-2	SAC	0	9
IRIS_313-10666	ARC 6218::IRGC 12255-1	XI-adm	SAC	15.2807	8
IRIS_313-10667	ARC 7236::IRGC 12335-1	XI-2	SAC	43.1818	5
IRIS_313-10670	ARC 10296::IRGC 12421-2	cB (Bas)	SAC	1.3889	9
IRIS_313-10671	ARC 10581::IRGC 12514-1	XI-adm	SAC	97.9779	3
IRIS_313-10673	ARC 10843::IRGC 12653-1	cA (Aus)	SAC	84.6246	2
IRIS_313-10675	ARC 10905::IRGC 12669-1	XI-adm	SAC	97.7778	2
IRIS_313-10676	ARC 10916::IRGC 12673-1	admix	SAC	22.9167	8
IRIS_313-10678	MAKALIOKA::IRGC 12781-2	XI-2	IOC	50	9
IRIS_313-10679	KHAI DO::IRGC 12903-2	GJ-sbtrp	SEA	17.3077	6
IRIS_313-10680	MAK NAM::IRGC 12940-2	XI-3	SEA	31.6327	9
IRIS_313-10682	PA KHENG::IRGC 12996-1	XI-3	SEA	10.0816	9
IRIS_313-10683	NGAN TIA::IRGC 13010-1	XI-3	SEA	8.1081	9
IRIS_313-10684	BONGOLON::IRGC 13094-3	XI-3	SER	0	9
IRIS_313-10688	PADI TIMBUN::IRGC 13451-3	XI-3	SER	51.6813	9
IRIS_313-10690	LARONDJAWI::IRGC 13571-2	XI-3	SER	21.875	9
IRIS_313-10692	RANDAH SASAK::IRGC 13652-2	XI-3	SER	23.3333	3
IRIS_313-10693	SEREH::IRGC 13732-2	GJ-trp	SER	85.2941	9
IRIS_313-10698	RADIN GOI::IRGC 13969-1	XI-3	SER	20.8835	8
IRIS_313-10710	PINDE GOGO WIERIE::IRGC 14795-2	GJ-trp	SAM	91.8582	2
IRIS_313-10711	7 AC::IRGC 14860-2	GJ-trp	WAF	41.5909	9
IRIS_313-10715	SUDU KARAYAL::IRGC 15348-1	XI-2	IOC	54.1923	4
IRIS_313-10716	MURUNGA::IRGC 15428-1	XI-2	IOC	61.451	5
IRIS_313-10717	PERIYA VELLAI::IRGC 15475-1	XI-2	IOC	26.5986	8
IRIS_313-10719	VELLAI KOLOMBAN::IRGC 15517-1	XI-2	IOC	36.7262	6
IRIS_313-10720	HEENDIKWEE::IRGC 15587-2	XI-adm	IOC	0	9
IRIS_313-10721	HALSUDU HEENATI::IRGC 15599-1	XI-2	IOC	41.9231	6
IRIS_313-10726	POTO BALA::IRGC 15986-2	XI-3	WAF	2.8169	9
IRIS_313-10728	OUSSANTHIABA::IRGC 16046-2	XI-adm	WAF	42.0455	7
IRIS_313-10730	NANIBRE::IRGC 16102-2	GJ-trp	WAF	70.9649	9
IRIS_313-10731	BARKHE TAULI::IRGC 16116-1	XI-1A	SAC	19.0657	8
IRIS_313-10733	MOTANGE PAHELLO LAULE::IRGC 16160-1	XI-adm	SAC	35.6818	6
IRIS_313-10734	DEVARASI::IRGC 16173-1	cA (Aus)	SAC	73.5589	3
IRIS_313-10735	LAL SAR::IRGC 16185-1	cA (Aus)	SAC	25.5152	7
IRIS_313-10736	RERM BILASH::IRGC 16273-2	cA (Aus)	SAC	0	9
IRIS_313-10738	ANDEL WELUT::IRGC 16339-1	admix	SER	0	9
IRIS_313-10740	KETAN PAPAH AREN::IRGC 16467-1	GJ-trp	SER	96.9141	1
IRIS_313-10741	KETAN PELERN::IRGC 16468-1	GJ-trp	SER	93.1985	3
IRIS_313-10742	MAMAS::IRGC 16503-1	XI-3	SER	0	9
IRIS_313-10744	SIPON::IRGC 16570-1	GJ-trp	SER	7.0423	8
IRIS_313-10745	SLOBOK::IRGC 16571-1	GJ-trp	SER	26.1261	8
IRIS_313-10747	TJOKRON::IRGC 16653-2	GJ-trp	SER	0	9
IRIS_313-10748	LUA DUC::IRGC 16718-1	XI-adm	SEA	0.9259	9
IRIS_313-10750	TRANG LUA::IRGC 16781-3	XI-3	SEA	0	5
IRIS_313-10751	LUA CHUM::IRGC 16840-1	XI-adm	SEA	1.0638	9
IRIS_313-10756	DAMODAR::IRGC 17038-1	XI-2	SAC	17.8571	8
IRIS_313-10758	AEN METAN::IRGC 17142-1	GJ-trp	SER	22.2561	9
IRIS_313-10762	BANDI::IRGC 17214-1	XI-3	SER	0	9
IRIS_313-10766	DJALAWARA::IRGC 17471-1	GJ-trp	SER	86.402	2
IRIS_313-10768	GADABUNG (GUNDIL)::IRGC 17569-2	XI-3	SER	0	9
IRIS_313-10769	GAJA BARU::IRGC 17586-1	XI-adm	SER	68.3722	3
IRIS_313-10772	GOJOT::IRGC 17669-1	XI-3	SER	0	9
IRIS_313-10773	HAWARA DJEDAH::IRGC 17728-1	GJ-trp	SER	0	9
IRIS_313-10774	HEGAR MANAH::IRGC 17733-1	XI-adm	SER	30.3445	6
IRIS_313-10776	KABADOKA::IRGC 17775-2	GJ-trp	SER	23.0769	5
IRIS_313-10777	KAMAS::IRGC 17785-1	XI-3	SER	6.202	9
IRIS_313-10780	KETAN LALER::IRGC 17897-1	GJ-trp	SER	100	2
IRIS_313-10781	KETAN MLANTING::IRGC 17916-1	GJ-trp	SER	98.9362	3
IRIS_313-10783	KETAN OSOG::IRGC 17929-1	GJ-trp	SER	100	3
IRIS_313-10785	KETAN SLAWI::IRGC 17963-1	GJ-trp	SER	90.6977	3
IRIS_313-10789	LENGGANG GENUK BULU::IRGC 18119-1	GJ-trp	SER	78.5714	9
IRIS_313-10791	MANGSUR::IRGC 18187-1	XI-3	SER	1.9608	9
IRIS_313-10792	MATIANG::IRGC 18220-1	XI-3	SER	0.8621	9
IRIS_313-10793	MELIK::IRGC 18238-2	GJ-trp	SER	0	6
IRIS_313-10794	MENDUNGAN::IRGC 18245-1	GJ-trp	SER	92.0493	1
IRIS_313-10797	NARUN::IRGC 18320-2	XI-3	SER	45.9459	7
IRIS_313-10798	NOGO BELE 2::IRGC 18328-2	GJ-trp	SER	0	9
IRIS_313-10799	PAE ONGGA::IRGC 18418-1	GJ-trp	SER	20.6446	8
IRIS_313-10800	PALOTAN MELATI::IRGC 18426-2	GJ-trp	SER	67.8261	4
IRIS_313-10801	PARE BUWUN::IRGC 18456-2	GJ-trp	SER	85.5263	9
IRIS_313-10804	PUAK::IRGC 18512-3	XI-3	SER	0	9
IRIS_313-10805	PULO::IRGC 18519-1	GJ-trp	SER	98.3607	1
IRIS_313-10806	RADEN DJAWA (GUNDIL)::IRGC 18558-3	XI-3	SER	0	4
IRIS_313-10808	RANTE::IRGC 18608-2	GJ-trp	SER	98.7654	3
IRIS_313-10809	SAMPANG KUNING::IRGC 18678-2	GJ-trp	SER	98.5714	1
IRIS_313-10810	SEGON BENGGALA::IRGC 18724-3	XI-3	SER	0	6
IRIS_313-10812	SERUNEN::IRGC 18789-3	XI-3	SER	0	9
IRIS_313-10815	SIDJANGGUK::IRGC 18826-2	GJ-trp	SER	4.2857	9
IRIS_313-10817	SLAMET::IRGC 18900-3	GJ-trp	SER	70.1754	6
IRIS_313-10819	TJERE ENER::IRGC 19103-1	XI-3	SER	37.9734	6
IRIS_313-10821	TJ PERAK::IRGC 19141-1	XI-3	SER	14.8148	8
IRIS_313-10823	UTRI DELI::IRGC 19182-1	XI-3	SER	0	9
IRIS_313-10825	KEMA 5::IRGC 19343-2	XI-adm	WAF	0	8
IRIS_313-10830	INAPORAONAN::IRGC 19418-1	GJ-trp	SER	100	1
IRIS_313-10831	MALANDI 2::IRGC 19454-2	GJ-trp	SER	11.0766	7
IRIS_313-10833	EDAKKADAN 0-69-27::IRGC 19560-1	XI-2	SAC	31.2374	7
IRIS_313-10835	PERUNEL 0-69-18::IRGC 19581-1	XI-2	SAC	8.172	9
IRIS_313-10837	BACK KYUNG ZO::IRGC 19698-2	GJ-tmp	EAR	80.322	9
IRIS_313-10838	SSAL BYEO::IRGC 19867-2	GJ-tmp	EAR	24.3243	9
IRIS_313-10839	TAE GU NA::IRGC 19875-2	GJ-tmp	EAR	83.3333	9
IRIS_313-10845	ARC 5756::IRGC 20220-2	cA (Aus)	SAC	0	9
IRIS_313-10848	ARC 6188::IRGC 20370-1	GJ-sbtrp	SAC	8.4524	9
IRIS_313-10849	ARC 7001::IRGC 20436-1	cA (Aus)	SAC	64.879	4
IRIS_313-10850	ARC 7263::IRGC 20570-2	admix	SAC	6.6667	9
IRIS_313-10851	ARC 7296::IRGC 20585-1	cB (Bas)	SAC	0	4
IRIS_313-10852	ARC 7336::IRGC 20606-1	cA (Aus)	SAC	35.8333	6
IRIS_313-10853	ARC 10028::IRGC 20656-2	GJ-adm	SAC	24.2857	7
IRIS_313-10854	ARC 10145::IRGC 20744-1	cA (Aus)	SAC	48.9177	5
IRIS_313-10855	ARC 10159::IRGC 20754-2	XI-2	SAC	0	9
IRIS_313-10857	ARC 10825::IRGC 21082-1	admix	SAC	95.4545	3
IRIS_313-10858	ARC 10894::IRGC 21122-1	XI-adm	SAC	2.0833	9
IRIS_313-10861	ARC 11276::IRGC 21278-1	cA (Aus)	SAC	15.3419	9
IRIS_313-10862	ARC 11281::IRGC 21283-1	GJ-adm	SAC	78.8889	3
IRIS_313-10864	ARC 11338::IRGC 21329-1	admix	SAC	63.9251	4
IRIS_313-10869	ARC 11751::IRGC 21614-1	cA (Aus)	SAC	36.7959	7
IRIS_313-10870	ARC 11768::IRGC 21630-1	GJ-sbtrp	SAC	14.2857	9
IRIS_313-10871	ARC 11777::IRGC 21639-1	cA (Aus)	SAC	32.6731	7
IRIS_313-10872	ARC 11802::IRGC 21662-2	GJ-adm	SAC	46.5116	4
IRIS_313-10873	ARC 11822::IRGC 21677-1	cA (Aus)	SAC	15.0735	9
IRIS_313-10874	ARC 11946::IRGC 21768-2	GJ-sbtrp	SAC	24.6528	2
IRIS_313-10875	ARC 12021::IRGC 21837-1	cA (Aus)	SAC	0	9
IRIS_313-10876	ARC 12067::IRGC 21881-1	cA (Aus)	SAC	31.0928	7
IRIS_313-10877	ARC 12079::IRGC 21888-1	cA (Aus)	SAC	17.8005	8
IRIS_313-10878	ARC 12101::IRGC 21907-1	cA (Aus)	SAC	27.5121	8
IRIS_313-10879	ARC 12124::IRGC 21929-1	admix	SAC	47.7727	5
IRIS_313-10882	ARC 12433::IRGC 22064-1	cA (Aus)	SAC	10.5683	9
IRIS_313-10886	ARC 12655::IRGC 22226-2	GJ-sbtrp	SAC	45.8333	9
IRIS_313-10887	ARC 12690::IRGC 22257-1	XI-adm	SAC	69.4964	3
IRIS_313-10891	ARC 12867::IRGC 22401-1	cA (Aus)	SAC	6.1224	9
IRIS_313-10892	ARC 12920::IRGC 22450-1	cA (Aus)	SAC	9.3333	8
IRIS_313-10894	ARC 13204::IRGC 22558-1	admix	SAC	95.7447	1
IRIS_313-10895	ARC 13257::IRGC 22608-1	GJ-sbtrp	SAC	13.2353	8
IRIS_313-10900	DAMNOEUB POR HING::IRGC 22841-2	XI-3	SEA	0	7
IRIS_313-10903	KHSAY VENG::IRGC 22915-3	XI-3	SEA	0	9
IRIS_313-10909	NEANG CHAN::IRGC 23034-3	XI-3	SEA	0	9
IRIS_313-10910	NEANG MAC::IRGC 23071-3	XI-3	SEA	0	9
IRIS_313-10915	PHCAR SLA KI::IRGC 23169-2	XI-3	SEA	3.8515	9
IRIS_313-10918	T Q QI QINYUHAYUHA::IRGC 23342-3	GJ-trp	SER	32.1429	8
IRIS_313-10919	PINIDWA QAN QIPUGO PINGKITAN::IRGC 23359-1	GJ-trp	SER	72.0779	3
IRIS_313-10920	PINIDWA QAN QIPUGO QELEK::IRGC 23360-1	GJ-trp	SER	84.2918	3
IRIS_313-10921	KHAO PHAE HOM::IRGC 23518-2	XI-adm	SEA	0	9
IRIS_313-10922	R 258::IRGC 23702-2	GJ-sbtrp	SEA	37.037	6
IRIS_313-10924	ATH HAGARI JARAHAN PADDY::IRGC 23796-1	XI-adm	SAC	83.1247	2
IRIS_313-10925	KAMULI::IRGC 23928-1	cA (Aus)	SAC	23.9766	8
IRIS_313-10926	RAM SALEE KATAKA::IRGC 24014-1	cB (Bas)	SAC	80.2521	2
IRIS_313-10927	SUGA PANKHA::IRGC 24054-1	cA (Aus)	SAC	80.8286	3
IRIS_313-10930	PANKHIRAJ::IRGC 24139-1	cA (Aus)	SAE	59.1905	4
IRIS_313-10931	PAKWALAN::IRGC 24156-1	GJ-trp	SER	79.4118	9
IRIS_313-10933	ARC 7281::IRGC 24252-2	cB (Bas)	SAC	7.1429	8
IRIS_313-10935	BRONDOL PUTIH::IRGC 24541-1	XI-3	SER	30.1759	7
IRIS_313-10936	KETAN GUNDIL::IRGC 24568-1	GJ-trp	SER	84.8214	3
IRIS_313-10937	PULUT WAJIT::IRGC 24624-3	XI-3	SER	0	8
IRIS_313-10940	SITANDANG::IRGC 24681-1	XI-3	SER	1.5385	9
IRIS_313-10941	SINTHA::IRGC 24687-1	XI-adm	SER	24.8857	8
IRIS_313-10943	PADI BENOT::IRGC 24757-2	XI-3	SER	0	9
IRIS_313-10944	SIPULUT SUBANG::IRGC 24824-2	XI-3	SER	33.1466	9
IRIS_313-10947	NANE::IRGC 25035-1	XI-3	SER	3.0612	9
IRIS_313-10948	PARE MAROMBA::IRGC 25074-2	admix	SER	72.7778	9
IRIS_313-10949	TEKALAK::IRGC 25154-1	GJ-trp	SER	98.3804	1
IRIS_313-10954	PADI GRUNDUL 1::IRGC 25493-1	XI-3	SER	2.2059	9
IRIS_313-10955	PADI PUYUH::IRGC 25532-1	XI-3	SER	5.6133	9
IRIS_313-10956	PUTUS TOLO::IRGC 25636-2	GJ-trp	SER	50.3119	5
IRIS_313-10960	SUNGKAI::IRGC 25812-1	GJ-trp	SER	0	9
IRIS_313-10963	KATAKCHIKON::IRGC 25880-1	cA (Aus)	SAE	53.3347	4
IRIS_313-10964	SADUMONI::IRGC 25919-1	cA (Aus)	SAE	31.9294	6
IRIS_313-10965	TILOKCHAN (SONABETHI)::IRGC 25927-1	cA (Aus)	SAE	73.1481	4
IRIS_313-10966	HURANG ARISO LUTA::IRGC 26055-1	XI-adm	SAM	67.7551	4
IRIS_313-10968	IH PEN SHIM MING::IRGC 26067-1	XI-1A	SAM	69.9975	3
IRIS_313-10969	INDIA DULAR (NO ORDEM 7)::IRGC 26070-1	cA (Aus)	SAM	47.375	5
IRIS_313-10976	LAKHSMI DIGHA::IRGC 26390-2	cA (Aus)	SAE	1.2821	5
IRIS_313-10978	PANI TORONG::IRGC 26411-1	XI-adm	SAE	23.6247	7
IRIS_313-10980	DUDHSAR::IRGC 26458-1	admix	SAE	55.5646	5
IRIS_313-10981	JHUL DIGA::IRGC 26478-1	cA (Aus)	SAE	29.9679	7
IRIS_313-10985	GOBOL SAIL (BALAM)::IRGC 26624-2	XI-2	SAE	0	6
IRIS_313-10988	CO 36::IRGC 26847-2	XI-adm	SAC	0	9
IRIS_313-10990	BALIBUD::IRGC 26871-1	XI-adm	SER	3	9
IRIS_313-10992	PILIT TAPUL::IRGC 26887-1	GJ-trp	SER	96.9923	2
IRIS_313-10993	LANNAB::IRGC 26936-2	GJ-trp	SER	58.8861	9
IRIS_313-10994	PANGETAN::IRGC 26942-3	GJ-trp	SER	59.1105	9
IRIS_313-10996	BAKASI::IRGC 27074-1	XI-adm	SER	1.7241	9
IRIS_313-10997	CEMPO MANGGAR::IRGC 27107-1	XI-3	SER	0	9
IRIS_313-10999	LANDEO::IRGC 27164-1	GJ-trp	SER	100	1
IRIS_313-11000	MAIRUL::IRGC 27170-1	XI-3	SER	0	9
IRIS_313-11005	PULU LOTONG::IRGC 27380-2	GJ-trp	SER	93.75	2
IRIS_313-11006	PULU RENNI::IRGC 27386-1	XI-3	SER	0.6944	9
IRIS_313-11007	PULUT BONGO::IRGC 27397-2	GJ-trp	SER	89.4686	2
IRIS_313-11008	PULUT CENRANA::IRGC 27400-2	GJ-trp	SER	91.7749	2
IRIS_313-11009	PULUT HALAPA::IRGC 27403-1	GJ-trp	SER	93.5806	2
IRIS_313-11010	PULUT PUTIH::IRGC 27426-1	XI-3	SER	1.3514	9
IRIS_313-11011	SUNAR::IRGC 27470-1	XI-adm	SER	23.5068	7
IRIS_313-11012	TELURIKAN::IRGC 27478-1	admix	SER	11.25	7
IRIS_313-11013	BOTESWAR 2::IRGC 27536-1	cA (Aus)	SAE	4.6875	9
IRIS_313-11014	CHAKILA::IRGC 27540-1	cA (Aus)	SAE	41.6945	6
IRIS_313-11018	MADISA::IRGC 27568-1	cA (Aus)	SAE	16.1538	8
IRIS_313-11021	BARA PASHAWARI 390::IRGC 27779-1	cB (Bas)	SAW	95.283	2
IRIS_313-11022	BASMATI SUFAID 100::IRGC 27791-3	cB (Bas)	SAW	0	9
IRIS_313-11023	BASMATI SURKH 161::IRGC 27797-1	cB (Bas)	SAW	98.7805	2
IRIS_313-11024	BEGMI 135::IRGC 27845-1	cA (Aus)	SAW	50.4762	5
IRIS_313-11026	HANSRAJ::IRGC 27936-2	cB (Bas)	SAW	30.5624	9
IRIS_313-11027	JHONA 101::IRGC 27976-1	cA (Aus)	SAW	3	9
IRIS_313-11029	MUSHKAN 340 A::IRGC 28073-1	cA (Aus)	SAW	93.7439	3
IRIS_313-11032	PALAM PURI BAS 137::IRGC 28084-1	cB (Bas)	SAW	65.4286	4
IRIS_313-11034	SANTHI 206::IRGC 28215-1	cA (Aus)	SAW	31.526	7
IRIS_313-11041	POONGAR::IRGC 28611-1	XI-2	SAC	89.2527	3
IRIS_313-11048	AUS 171::IRGC 29004-1	cA (Aus)	SAE	16.1397	8
IRIS_313-11049	AUS 219::IRGC 29031-1	cA (Aus)	SAE	30.0417	7
IRIS_313-11050	AUS 233::IRGC 29036-1	cA (Aus)	SAE	16.9784	8
IRIS_313-11051	AUS 242::IRGC 29040-1	cA (Aus)	SAE	7.6567	9
IRIS_313-11052	AUS 278::IRGC 29068-1	cA (Aus)	SAE	5.2323	9
IRIS_313-11053	AUS 282::IRGC 29072-1	cA (Aus)	SAE	10.2852	8
IRIS_313-11054	AUS 295::IRGC 29083-1	cA (Aus)	SAE	7.1104	9
IRIS_313-11055	AUS 299::IRGC 29087-1	cA (Aus)	SAE	4.5455	8
IRIS_313-11056	AUS 301::IRGC 29089-1	cA (Aus)	SAE	30.6182	7
IRIS_313-11057	AUS 308::IRGC 29096-1	cA (Aus)	SAE	62.5758	5
IRIS_313-11058	AUS 329::IRGC 29116-1	cA (Aus)	SAE	42.9533	7
IRIS_313-11059	AUS 344::IRGC 29131-1	cA (Aus)	SAE	45.5384	6
IRIS_313-11060	AUS 359::IRGC 29146-2	cA (Aus)	SAE	6.6038	6
IRIS_313-11061	AUS 449::IRGC 29230-1	cA (Aus)	SAE	25.5269	7
IRIS_313-11062	BEGUNBICHI 33::IRGC 29260-1	cB (Bas)	SAE	93	2
IRIS_313-11063	BORO 70-2::IRGC 29283-3	cA (Aus)	SAE	30.2885	9
IRIS_313-11064	BORO 275::IRGC 29294-2	cA (Aus)	SAE	0	5
IRIS_313-11066	GASMAL 339::IRGC 29333-1	admix	SAE	89.3801	3
IRIS_313-11067	KALIBORO 600::IRGC 29367-1	cA (Aus)	SAE	92.8571	2
IRIS_313-11070	TUPA::IRGC 29432-1	admix	SAE	64.7959	3
IRIS_313-11073	KHAO DAM::IRGC 29481-3	GJ-sbtrp	SEA	39.0351	9
IRIS_313-11078	NON HAI::IRGC 29636-2	XI-adm	SEA	0	8
IRIS_313-11079	PHAN PHAE::IRGC 29652-2	XI-3	SEA	2.5827	9
IRIS_313-11083	EA TIA::IRGC 29713-2	XI-3	SEA	0	9
IRIS_313-11085	KHAO HAE::IRGC 29773-3	XI-adm	SEA	0	9
IRIS_313-11089	SRAU THMOR::IRGC 29904-1	XI-3	SEA	35.3439	6
IRIS_313-11091	KHAO NON::IRGC 30051-1	XI-adm	SEA	0	9
IRIS_313-11092	KHAO PA SIEV::IRGC 30063-1	admix	SEA	19.1103	8
IRIS_313-11094	MAK BOUAP::IRGC 30106-3	GJ-sbtrp	SEA	18.1818	9
IRIS_313-11096	CADUNG SO BLOC 1::IRGC 30231-3	XI-3	SEA	0	9
IRIS_313-11097	KALAGNON::IRGC 30335-1	XI-adm	SER	0	9
IRIS_313-11098	KOLUBA::IRGC 30463-3	XI-3	WAF	0	7
IRIS_313-11103	D 1-147::IRGC 30894-2	GJ-trp	WAF	84.8837	9
IRIS_313-11104	D 3-102::IRGC 30972-1	GJ-trp	WAF	15.3846	9
IRIS_313-11105	D 3-130::IRGC 30986-2	GJ-trp	WAF	34.1707	9
IRIS_313-11106	D 4-193::IRGC 31083-2	GJ-trp	WAF	34.6825	9
IRIS_313-11107	ZANTON::IRGC 31248-1	GJ-trp	WAF	3.6585	9
IRIS_313-11108	B 12::IRGC 31293-1	XI-3	WAF	13.8889	8
IRIS_313-11111	SAITA::IRGC 31618-1	cA (Aus)	SAE	59.558	4
IRIS_313-11114	BIRUI SAIL::IRGC 31745-2	XI-2	SAE	3.1915	2
IRIS_313-11116	KORTIK KAIKA::IRGC 31841-1	cA (Aus)	SAE	59.7996	4
IRIS_313-11117	KAYELI KUNING::IRGC 31974-1	GJ-trp	SER	91.0448	2
IRIS_313-11118	SOC NAU (BIEN THE)::IRGC 32074-3	XI-3	SEA	0	8
IRIS_313-11120	GURULEY::IRGC 32441-1	XI-2	SAE	4.8052	8
IRIS_313-11121	GBRA::IRGC 32474-2	GJ-trp	WAF	1.25	9
IRIS_313-11127	BUBAW::IRGC 32989-2	GJ-sbtrp	SEA	0	9
IRIS_313-11131	KALAI::IRGC 33151-2	XI-adm	SEA	7.1429	9
IRIS_313-11133	LWANKHAN::IRGC 33330-1	XI-3	SEA	0	9
IRIS_313-11134	MANSAT 3::IRGC 33341-3	XI-adm	SEA	0	9
IRIS_313-11152	AC 74::IRGC 33967-1	XI-1A	SAC	40.9722	6
IRIS_313-11154	DHARIAL::IRGC 34034-1	cA (Aus)	SAE	16.9643	8
IRIS_313-11156	KHUDWANI ACC 202::IRGC 34154-1	GJ-adm	SAC	100	1
IRIS_313-11157	T KAUG PAO::IRGC 34182-1	XI-1A	EAR	72.1429	3
IRIS_313-11158	NAN ERH AI 5::IRGC 34255-1	XI-1A	EAS	73.7705	3
IRIS_313-11159	HYB 5-2-1-1-4::IRGC 34283-2	GJ-trp	WAF	50	8
IRIS_313-11160	B 38::IRGC 34409-1	XI-3	WAF	14.2857	8
IRIS_313-11161	SADU::IRGC 34514-2	GJ-trp	WAF	33.2532	7
IRIS_313-11162	SABRAN::IRGC 34630-1	XI-1B	SER	0.8197	9
IRIS_313-11163	NATEL BORO::IRGC 34749-1	cA (Aus)	SAE	20.2874	8
IRIS_313-11164	BAK TULSI::IRGC 34831-1	cA (Aus)	SAC	73.239	3
IRIS_313-11166	BHUT MURI::IRGC 34861-1	cA (Aus)	SAC	73.4848	3
IRIS_313-11167	DUBRAJ::IRGC 34904-1	XI-2	SAC	42.5181	6
IRIS_313-11168	KADA CHOPA::IRGC 34954-1	cA (Aus)	SAC	49.4693	5
IRIS_313-11169	KANAI BASHI::IRGC 34967-1	cA (Aus)	SAC	6.5789	9
IRIS_313-11170	LAL TAURA::IRGC 35017-1	cA (Aus)	SAC	81.0897	3
IRIS_313-11171	M 142::IRGC 35054-1	cA (Aus)	SAC	0	9
IRIS_313-11172	RANI BHOG::IRGC 35109-1	cA (Aus)	SAC	99.2537	1
IRIS_313-11173	SADA AUS::IRGC 35117-1	cA (Aus)	SAC	65.9524	4
IRIS_313-11174	SLO 19::IRGC 35157-1	cA (Aus)	SAC	31.7911	7
IRIS_313-11175	SONA AUS::IRGC 35160-1	cA (Aus)	SAC	49.8543	6
IRIS_313-11176	SXC 216::IRGC 35175-1	XI-adm	SAC	37.4164	6
IRIS_313-11177	DELI POCONG::IRGC 35265-1	XI-adm	SER	0	9
IRIS_313-11178	RUJAK DANAN::IRGC 35446-2	XI-3	SER	52.4671	5
IRIS_313-11179	SI OMPAN LAMA::IRGC 35481-1	XI-3	SER	4.3823	9
IRIS_313-11183	KETAN LEMBAYUNGAN::IRGC 35745-2	GJ-trp	SER	0	5
IRIS_313-11191	RANRUWAN::IRGC 36360-1	cA (Aus)	IOC	48.1546	5
IRIS_313-11194	KHAO PAH 8-5-38::IRGC 36587-3	XI-3	SEA	0	9
IRIS_313-11196	DICULA::IRGC 36729-2	XI-3	SER	0	8
IRIS_313-11197	K 17-9-1-1::IRGC 36778-1	XI-adm	SAC	1.3514	9
IRIS_313-11198	K 78-13::IRGC 36794-2	GJ-tmp	SAC	59.8092	7
IRIS_313-11201	CHING HSI 15::IRGC 36852-1	GJ-tmp	EAS	50	9
IRIS_313-11208	PARIJAT::IRGC 37272-2	XI-adm	SAE	68.75	3
IRIS_313-11209	VADAI::IRGC 37341-3	XI-2	SAE	0	7
IRIS_313-11212	KALOBONA::IRGC 37478-2	XI-2	SAE	0	9
IRIS_313-11213	NARIKEL BADI::IRGC 37550-1	cA (Aus)	SAE	46.8552	6
IRIS_313-11214	SHITTA AMAN::IRGC 37596-1	cA (Aus)	SAE	7.3864	8
IRIS_313-11222	DUDHSWAR 15-157::IRGC 37967-2	XI-2	SAE	0	9
IRIS_313-11224	PATNAI 31-679::IRGC 38149-2	XI-2	SAE	17.8571	8
IRIS_313-11225	SADAJIRA (DEEP STRAW) 16-194::IRGC 38251-2	XI-adm	SAE	1.3158	9
IRIS_313-11226	SADAJIRA 19-258::IRGC 38293-2	XI-2	SAE	12.8571	8
IRIS_313-11227	SADAJIRA 19-317::IRGC 38344-2	XI-2	SAE	3.75	9
IRIS_313-11228	SADAJIRA 19-339::IRGC 38361-2	XI-2	SAE	2.0548	9
IRIS_313-11231	STRAW 23-471::IRGC 38456-3	XI-2	SAE	11.1111	5
IRIS_313-11233	SPR 7284-57-5::IRGC 38649-1	XI-1B	SEA	13.2075	8
IRIS_313-11234	LIGUNGTUNG::IRGC 38786-1	XI-adm	SER	48.0645	5
IRIS_313-11235	PINILING DANIEL::IRGC 38828-2	XI-adm	SER	54.0546	5
IRIS_313-11237	TAICHUNG SEN YU 214::IRGC 38899-1	XI-1B	EAR	100	2
IRIS_313-11243	RATNAGIRI 45-2::IRGC 39709-1	admix	SAC	5.1307	9
IRIS_313-11245	RP 20-12::IRGC 40031-2	XI-adm	SAC	17.5	8
IRIS_313-11246	7516-14::IRGC 40090-3	GJ-tmp	EAR	91.6667	9
IRIS_313-11247	RP 1153-20-14::IRGC 40131-2	XI-adm	SAC	57.5604	2
IRIS_313-11248	NIAW KHAMIN::IRGC 40222-1	GJ-trp	SEA	85.1136	2
IRIS_313-11249	IR 4535-PP 23-6-8-1::IRGC 40402-2	XI-adm	SER-IRRI	2.5641	7
IRIS_313-11250	IR 9560-2-6-3::IRGC 40451-1	XI-1B	SER-IRRI	18.0328	8
IRIS_313-11251	IR 4500-5-1-1::IRGC 40552-2	XI-1B	SER-IRRI	0	7
IRIS_313-11255	ARC 7056::IRGC 40914-1	XI-adm	SAC	81.1242	3
IRIS_313-11264	ARC 13934::IRGC 41325-2	XI-adm	SAC	1.087	9
IRIS_313-11265	ARC 14150::IRGC 41435-2	cA (Aus)	SAC	12.5	9
IRIS_313-11272	ARC 14756::IRGC 41736-1	cA (Aus)	SAC	38.3333	6
IRIS_313-11274	ARC 14901::IRGC 41811-1	cA (Aus)	SAC	21.4158	8
IRIS_313-11275	ARC 14975::IRGC 41848-1	XI-adm	SAC	22.1606	7
IRIS_313-11276	ARC 15063::IRGC 41909-2	XI-adm	SAC	41.4211	6
IRIS_313-11280	ARC 15486::IRGC 42055-3	XI-adm	SAC	0	9
IRIS_313-11281	ARC 15505::IRGC 42066-1	XI-1A	SAC	11.3636	8
IRIS_313-11282	ARC 15589::IRGC 42096-2	XI-2	SAC	1.2821	5
IRIS_313-11283	ARC 15743::IRGC 42127-2	XI-adm	SAC	49.9615	9
IRIS_313-11284	ARC 18001::IRGC 42195-2	XI-adm	SAC	0	7
IRIS_313-11286	ARC 18325::IRGC 42399-3	XI-adm	SAC	0	9
IRIS_313-11290	ARC 6579::IRGC 42510-1	admix	SAC	74.8077	3
IRIS_313-11291	ARC 7425::IRGC 42538-1	cA (Aus)	SAC	7.1429	8
IRIS_313-11295	ARC 11397::IRGC 42664-1	admix	SAC	91.1765	3
IRIS_313-11298	ARC 13544::IRGC 42743-1	cA (Aus)	SAC	3.67	9
IRIS_313-11302	ARC 14899::IRGC 43016-1	XI-adm	SAC	2.5862	9
IRIS_313-11304	ARC 15163::IRGC 43106-1	XI-adm	SAC	84.3874	3
IRIS_313-11306	ARC 15385::IRGC 43174-1	XI-adm	SAC	71.1988	3
IRIS_313-11312	PADI HITAM::IRGC 43496-3	XI-3	SER	0	9
IRIS_313-11314	PELAU::IRGC 43538-2	GJ-trp	SER	67.5676	9
IRIS_313-11315	PENDEK LAYUNG::IRGC 43542-2	XI-3	SER	0	9
IRIS_313-11316	RANTAT::IRGC 43563-3	XI-3	SER	0	8
IRIS_313-11322	JASURE AUS::IRGC 43860-1	cA (Aus)	SAE	9.2456	9
IRIS_313-11323	JHORA::IRGC 43862-1	cA (Aus)	SAE	8.8235	9
IRIS_313-11324	KALABOKRI::IRGC 43872-1	cA (Aus)	SAE	35.0962	6
IRIS_313-11325	BLM 70::IRGC 43989-3	XI-adm	SER	0	9
IRIS_313-11326	BR 51-115-4::IRGC 43999-1	XI-adm	SAE	0	9
IRIS_313-11328	PADI BURIH::IRGC 44081-1	GJ-trp	SER	69.4196	4
IRIS_313-11329	PADI JALAI BELA::IRGC 44084-1	GJ-trp	SER	74.6154	3
IRIS_313-11330	ALAMINOS::IRGC 44268-2	XI-3	SER	0	9
IRIS_313-11331	AMPIPIT::IRGC 44272-2	XI-3	SER	0	9
IRIS_313-11335	INANUPAN::IRGC 44461-2	XI-2	SER	67.517	5
IRIS_313-11337	LAWA AN::IRGC 44544-2	GJ-trp	SER	0	6
IRIS_313-11340	MINANOK::IRGC 44637-2	GJ-trp	SER	0	9
IRIS_313-11343	PURTOK (MALAGKIT)::IRGC 44707-2	XI-3	SER	6	2
IRIS_313-11344	SAMON::IRGC 44735-2	XI-3	SER	9.3331	8
IRIS_313-11346	WAGWAG PUTI::IRGC 44804-2	XI-1B	SER	5.4054	9
IRIS_313-11348	AUS PADDY (RED)::IRGC 44978-1	cA (Aus)	SAC	68.4896	3
IRIS_313-11355	CN 44-40-7::IRGC 45368-1	XI-adm	SAC	87.6374	3
IRIS_313-11360	JALADHI 1::IRGC 45858-2	cB (Bas)	SAC	0	9
IRIS_313-11364	KHIRPULI::IRGC 46143-3	XI-adm	SAC	0	9
IRIS_313-11368	PANIKELASH::IRGC 46500-2	XI-2	SAC	1.7896	9
IRIS_313-11369	RANACHANDRABHOG::IRGC 46567-2	XI-2	SAC	12.5	8
IRIS_313-11370	SACHI::IRGC 46612-2	XI-2	SAC	25	9
IRIS_313-11371	SATHI::IRGC 46659-1	cA (Aus)	SAC	32.5855	7
IRIS_313-11376	TOS 7536::IRGC 46985-2	GJ-trp	WAF	18.4067	5
IRIS_313-11377	AMARILLO::IRGC 47120-1	XI-adm	SER	0	9
IRIS_313-11379	CADIDIT (GLUT)::IRGC 47161-1	GJ-trp	SER	77.5776	3
IRIS_313-11381	LINANGAN::IRGC 47255-2	XI-3	SER	19.7917	9
IRIS_313-11383	CHIEM NGAN::IRGC 47488-1	XI-adm	SEA	54.1667	6
IRIS_313-11385	IR 9747 SEL::IRGC 47695-1	XI-adm	SER-IRRI	1.9804	9
IRIS_313-11388	GLAM::IRGC 47978-2	XI-3	SEA	0	7
IRIS_313-11391	NIAW DAM::IRGC 48387-2	XI-3	SEA	8.1081	2
IRIS_313-11392	SA MER::IRGC 48454-2	XI-3	SEA	40.6389	7
IRIS_313-11393	SAWNG RUANG::IRGC 48458-2	XI-3	SEA	0	9
IRIS_313-11395	INDO NO 13075::IRGC 48665-3	XI-3	SER	0	9
IRIS_313-11397	TAMBU::IRGC 48932-1	GJ-trp	SER	21.0526	9
IRIS_313-11399	RAYDHAN 1::IRGC 49127-2	XI-adm	SAE	5.3571	9
IRIS_313-11405	APYO DAW GYI::IRGC 49386-2	XI-3	SEA	0	8
IRIS_313-11409	CUTTACK 29::IRGC 49573-1	XI-2	SAC	47.0238	6
IRIS_313-11410	C 28-16::IRGC 49580-1	XI-adm	SEA	0	7
IRIS_313-11411	DONRADAO::IRGC 49604-1	XI-2	SAM	74.7154	3
IRIS_313-11413	KALAR KAR::IRGC 49737-2	cA (Aus)	SAC	32.7519	6
IRIS_313-11414	KARUNJEERAGA SAMBA::IRGC 49774-1	XI-adm	SAC	0	9
IRIS_313-11416	KONAMANI::IRGC 49806-1	XI-2	SAC	54.4609	4
IRIS_313-11417	LAWANGAI::IRGC 49850-2	admix	SAC	1.6129	9
IRIS_313-11420	PISINI::IRGC 50035-2	XI-2	SAC	5.3294	9
IRIS_313-11422	13946 (GUANG QIU 15)::IRGC 50320-1	XI-1A	EAS	73.039	3
IRIS_313-11423	C 1016-1::IRGC 50368-1	XI-adm	SER	8.1481	9
IRIS_313-11424	SINAPLED::IRGC 50402-1	GJ-trp	SER	81.6092	2
IRIS_313-11431	C 166-135::IRGC 50633-1	XI-3	SER	5.8281	9
IRIS_313-11432	ISWAR KORA::IRGC 50674-1	admix	SAC	30.0794	6
IRIS_313-11433	MR 136-1::IRGC 50707-1	XI-1A	SAC	42.7228	6
IRIS_313-11434	FORTUNA BLANCO (SAN MARCOS)::IRGC 50764-1	GJ-trp	SAM	100	1
IRIS_313-11436	SAKAZELE (538)::IRGC 50880-1	GJ-trp	WAF	94.3355	1
IRIS_313-11437	CAMPECHE A 79::IRGC 51102-1	XI-1B	CAM	7.1429	8
IRIS_313-11439	NIRA PRIETO::IRGC 51145-1	GJ-trp	CAM	99.1525	1
IRIS_313-11442	ARC 18502::IRGC 51749-2	XI-adm	SAC	44.7917	9
IRIS_313-11443	ARC 18533::IRGC 51756-1	XI-adm	SAC	0	9
IRIS_313-11445	NCS 102::IRGC 51854-1	XI-2	SAC	29.7262	7
IRIS_313-11446	NAPDAI::IRGC 52009-1	XI-2	SAC	62.4183	4
IRIS_313-11448	BARAMANJ::IRGC 52067-1	XI-2	SAC	1.1111	9
IRIS_313-11449	KODIA PHUL::IRGC 52168-1	XI-adm	SAC	2.8846	9
IRIS_313-11452	LOCAL BHAT::IRGC 52343-1	cA (Aus)	SAC	61.5079	4
IRIS_313-11454	BARI SUTAR::IRGC 52410-1	cA (Aus)	SAC	5.616	9
IRIS_313-11456	KOLAMBA::IRGC 52456-1	cA (Aus)	SAC	31.1594	7
IRIS_313-11460	SELHI::IRGC 52760-1	XI-2	SAC	44.9206	6
IRIS_313-11461	VAIKATHARYAN::IRGC 52805-1	XI-2	SAC	23.083	8
IRIS_313-11462	SALSI::IRGC 52833-1	cA (Aus)	SAC	23.1274	8
IRIS_313-11463	KATSIYAM TABAO::IRGC 52855-1	XI-adm	SER	23.3404	8
IRIS_313-11471	CULALANSI::IRGC 53109-1	XI-adm	SER	0	8
IRIS_313-11473	KINTOMAN (TOD DOY)::IRGC 53146-1	GJ-trp	SER	28.87	8
IRIS_313-11477	KANPURI::IRGC 53278-1	cA (Aus)	SAC	82.6797	2
IRIS_313-11478	LOCAL::IRGC 53300-1	XI-2	SAC	9.7561	8
IRIS_313-11479	VANKALI::IRGC 53339-1	GJ-trp	SAC	50.6203	6
IRIS_313-11480	PR 106::IRGC 53418-1	XI-1B	SAC	19.7878	8
IRIS_313-11481	BINNAFUL::IRGC 53479-1	cA (Aus)	SAE	33.7917	7
IRIS_313-11482	BONGEZA::IRGC 53483-1	cA (Aus)	SAE	40.5723	5
IRIS_313-11484	EJALI::IRGC 53500-1	cA (Aus)	SAE	70.0907	4
IRIS_313-11486	KHAGRAI DIGHA::IRGC 53529-3	admix	SAE	0	9
IRIS_313-11489	KALU T 139::IRGC 53670-1	cA (Aus)	SAC	44.1259	5
IRIS_313-11490	ARC 15480::IRGC 53799-1	XI-adm	SAC	5.102	9
IRIS_313-11491	BIR BAHADUR::IRGC 53889-1	XI-2	SAC	17.1111	8
IRIS_313-11492	SIRHANTI::IRGC 53930-1	cA (Aus)	SAC	7.9382	8
IRIS_313-11493	AR 133::IRGC 53942-1	XI-adm	SAC	2	9
IRIS_313-11496	BALU PRIA::IRGC 54158-1	GJ-trp	SER	27.9221	8
IRIS_313-11497	PADI ARA::IRGC 54252-2	XI-2	SER	4.6875	9
IRIS_313-11498	PADI HEDENG (REKET HEDENG)::IRGC 54266-1	GJ-trp	SER	38.4615	9
IRIS_313-11499	PADI UDANG::IRGC 54295-1	GJ-trp	SER	14.5161	9
IRIS_313-11500	SKK::IRGC 54356-1	XI-2	SER	45.4545	6
IRIS_313-11505	K 1074::IRGC 55017-1	XI-2	SAC	5	9
IRIS_313-11506	K 15591-4::IRGC 55043-1	XI-adm	SAC	15.7239	8
IRIS_313-11507	TV 30::IRGC 55221-1	XI-1B	SEA	18.2173	8
IRIS_313-11508	PAWNG AEW 1::IRGC 55263-1	XI-3	SEA	0	9
IRIS_313-11509	PRADOO DAENG::IRGC 55265-1	XI-3	SEA	0	9
IRIS_313-11510	A 69-1::IRGC 55305-1	XI-adm	IOC	10.4651	8
IRIS_313-11512	OYAK PAKANG::IRGC 55422-1	XI-adm	SER	28.6511	7
IRIS_313-11513	CHATO::IRGC 55825-1	XI-1B	SAM	23.2558	8
IRIS_313-11515	BKN BR 1031-78-5-4::IRGC 55927-1	XI-adm	SEA	1.7241	9
IRIS_313-11516	IR 3839-1::IRGC 55946-1	XI-adm	SER-IRRI	2.381	9
IRIS_313-11517	IR 4432-28-5::IRGC 55952-1	XI-1B	SER-IRRI	6.9372	9
IRIS_313-11521	TAN NONG::IRGC 56126-1	XI-adm	SEA	19.3826	7
IRIS_313-11523	ADIALLO::IRGC 56264-1	XI-adm	WAF	0	9
IRIS_313-11524	KOUINONEPOU::IRGC 56663-1	GJ-trp	WAF	10.8696	9
IRIS_313-11525	DIAMBARANG::IRGC 56726-1	XI-3	WAF	27.2079	7
IRIS_313-11530	JAO KHAO::IRGC 57046-1	XI-3	SEA	0	8
IRIS_313-11532	MARIA GAKIT::IRGC 57070-1	GJ-trp	SER	87.7778	2
IRIS_313-11535	PAH DI MI RAHK::IRGC 57398-1	XI-3	SEA	0	9
IRIS_313-11537	J 6 IR 438 (WC 694)::IRGC 57599-1	GJ-trp	SER	97.0779	1
IRIS_313-11538	J 6 IR 520 (WC 693)::IRGC 57600-1	XI-1B	SER	17.7407	8
IRIS_313-11541	HOE PHAR THAE::IRGC 57907-1	XI-adm	SEA	96.9697	1
IRIS_313-11542	KHAO KUM PAR::IRGC 57966-1	admix	SEA	20.1593	9
IRIS_313-11543	KYUN TAW SEIN::IRGC 58072-1	XI-3	SEA	34.5694	6
IRIS_313-11544	LINPAN CHAW::IRGC 58087-1	XI-adm	SEA	0	9
IRIS_313-11545	MOE GAUNG PYU::IRGC 58120-1	XI-adm	SEA	59.7496	5
IRIS_313-11546	NGA CHAN HMWE::IRGC 58146-1	XI-adm	SEA	11.3095	9
IRIS_313-11547	SHWE SABA::IRGC 58206-1	XI-adm	SEA	0	9
IRIS_313-11548	TAUNG LWIN::IRGC 58222-1	XI-adm	SEA	41.129	6
IRIS_313-11554	PA RABICHINA::IRGC 58609-1	XI-3	WAF	1.25	9
IRIS_313-11555	PA WOON::IRGC 58656-1	XI-adm	WAF	48.3036	9
IRIS_313-11556	TUBMAN::IRGC 58682-1	XI-3	WAF	0	8
IRIS_313-11557	GORIA::IRGC 58736-1	cA (Aus)	SAE	93.2099	3
IRIS_313-11558	NULI::IRGC 58824-1	XI-2	SAE	4.2553	9
IRIS_313-11563	BIJULI BATI::IRGC 58917-1	XI-2	SAC	2.0408	9
IRIS_313-11564	HALIDA::IRGC 59005-1	cB (Bas)	SAC	99.359	1
IRIS_313-11565	KUSUM KATIKI::IRGC 59099-1	XI-2	SAC	88.1818	2
IRIS_313-11567	RATO BASMATI::IRGC 59205-1	cB (Bas)	SAC	31.612	6
IRIS_313-11568	SATHIYA::IRGC 59225-1	XI-1A	SAC	53.9079	5
IRIS_313-11570	GENG 77-4::IRGC 59321-1	XI-adm	EAS	98.9362	3
IRIS_313-11572	BAI MI TIE QIU::IRGC 59414-1	XI-1A	EAS	50	5
IRIS_313-11573	GAO LIANG ZAO::IRGC 59563-1	XI-adm	EAS	10.5759	9
IRIS_313-11575	HONG PI NUO::IRGC 59638-1	GJ-tmp	EAS	97.7778	1
IRIS_313-11576	JIANG HUI DAO::IRGC 59688-1	XI-adm	EAS	28.2535	7
IRIS_313-11577	LANG QIAN CHE::IRGC 59730-1	XI-1A	EAS	93.6508	2
IRIS_313-11579	SHAN GU::IRGC 59870-1	XI-1A	EAS	89.0201	2
IRIS_313-11580	TAI ZHOU XIAN::IRGC 59912-1	XI-adm	EAS	49.1071	5
IRIS_313-11585	ACC 1286::IRGC 60116-1	XI-1A	EAS	48.6111	6
IRIS_313-11586	36037-1::IRGC 60177-2	GJ-tmp	EAS	85.6887	5
IRIS_313-11588	MR 69::IRGC 60188-1	XI-3	SER	13.6364	9
IRIS_313-11591	PULUT MERAH 2::IRGC 60427-1	admix	SER	66.9581	8
IRIS_313-11594	CHAN THANH HOA::IRGC 60647-1	XI-adm	SEA	0	9
IRIS_313-11596	BHAINSA MUNDARIYA::IRGC 60893-1	XI-adm	SAC	39.3925	6
IRIS_313-11597	BHATA PYAGI::IRGC 60895-1	XI-2	SAC	76.1509	3
IRIS_313-11598	GODADANI::IRGC 60944-1	admix	SAC	47.8571	5
IRIS_313-11599	JUGRAY::IRGC 60960-1	XI-2	SAC	14.1667	8
IRIS_313-11602	MALCHI::IRGC 61004-1	cA (Aus)	SAC	7.7052	8
IRIS_313-11604	SUGARKAND::IRGC 61059-1	cA (Aus)	SAC	97.619	1
IRIS_313-11606	BOKDEL::IRGC 61085-1	XI-2	SAC	3.8462	9
IRIS_313-11607	HOLDIGANTHI::IRGC 61105-1	XI-2	SAC	93.4783	3
IRIS_313-11609	MAE HAWM::IRGC 61283-1	XI-3	SEA	4.0816	9
IRIS_313-11615	MANARE (PHOM)::IRGC 61437-1	XI-3	WAF	0	5
IRIS_313-11616	UPRH 31::IRGC 61503-1	admix	SAC	33.9878	7
IRIS_313-11618	UPRH 58::IRGC 61525-1	cA (Aus)	SAC	72.4868	4
IRIS_313-11619	UPRH 166::IRGC 61615-1	cA (Aus)	SAC	57.0486	5
IRIS_313-11620	UPRH 197::IRGC 61641-1	cA (Aus)	SAC	73.5201	3
IRIS_313-11621	UPRH 265::IRGC 61689-1	XI-adm	SAC	4	9
IRIS_313-11622	JUAN YE LAI::IRGC 61825-1	XI-1A	EAS	63.8928	5
IRIS_313-11624	ANADI WHITE::IRGC 61897-1	XI-1A	SAC	58	4
IRIS_313-11625	CHOBO::IRGC 61930-1	cB (Bas)	SAC	20.1426	8
IRIS_313-11626	GUDURA::IRGC 61955-1	cB (Bas)	SAC	41.5772	5
IRIS_313-11627	JADO::IRGC 61966-1	cB (Bas)	SAC	31.6707	7
IRIS_313-11628	KARISHNABELI::IRGC 61979-1	admix	SAC	82.7047	3
IRIS_313-11629	LATIJHABAR::IRGC 61991-1	cA (Aus)	SAC	51.4254	5
IRIS_313-11630	POHHERLIMASION::IRGC 62025-1	cB (Bas)	SAC	14.368	8
IRIS_313-11636	NCS 271 A::IRGC 62216-1	cA (Aus)	SAC	85.6351	3
IRIS_313-11638	NCS 331::IRGC 62247-1	XI-2	SAC	28.2051	7
IRIS_313-11639	NCS 349::IRGC 62257-1	XI-adm	SAC	69.0731	3
IRIS_313-11640	NCS 458::IRGC 62290-1	XI-2	SAC	97.619	1
IRIS_313-11641	NCS 477::IRGC 62299-1	XI-2	SAC	42.8571	5
IRIS_313-11642	NCS 599::IRGC 62373-1	XI-2	SAC	7.6271	9
IRIS_313-11643	NCS 603 B::IRGC 62377-1	XI-1B	SAC	33.7058	7
IRIS_313-11644	NCS 745::IRGC 62466-1	XI-2	SAC	16.9508	8
IRIS_313-11645	NCS 766::IRGC 62478-1	XI-2	SAC	47.8886	6
IRIS_313-11646	NCS 771 A::IRGC 62483-1	XI-2	SAC	72.3112	3
IRIS_313-11647	NCS 809 A::IRGC 62502-1	XI-2	SAC	16.4286	9
IRIS_313-11648	NCS 830::IRGC 62518-1	XI-2	SAC	19.4231	8
IRIS_313-11650	NCS 901 A::IRGC 62568-1	XI-2	SAC	46.9048	6
IRIS_313-11655	SI WAN 14::IRGC 63019-1	GJ-tmp	EAS	98.8372	1
IRIS_313-11656	B 3913 B 16-20 ST 28::IRGC 63099-1	XI-adm	SER	3.705	9
IRIS_313-11659	TOBOHUN::IRGC 63433-1	GJ-trp	WAF	0	5
IRIS_313-11661	91-382::IRGC 63464-1	GJ-tmp	SAE	62.0681	7
IRIS_313-11664	CUN GU NUO::IRGC 63576-1	XI-adm	EAS	51.8007	5
IRIS_313-11665	JIN HUA 258::IRGC 63670-1	XI-1A	EAS	10.9756	8
IRIS_313-11666	LONG GE 33::IRGC 63705-1	XI-adm	EAS	77.3333	3
IRIS_313-11667	LUO AI ZAO 3::IRGC 63730-1	XI-1A	EAS	57.2439	3
IRIS_313-11668	RONG DAO 4::IRGC 63820-1	XI-1A	EAS	6.9683	9
IRIS_313-11669	F 478::IRGC 63882-1	XI-adm	EAS	0	9
IRIS_313-11671	DERAWA::IRGC 64106-1	XI-2	SAC	96.4593	1
IRIS_313-11674	BEUA KAE::IRGC 64221-1	XI-3	SEA	0	9
IRIS_313-11676	E MOOM::IRGC 64291-1	XI-3	SEA	34.1351	7
IRIS_313-11678	E PLUAK::IRGC 64297-1	XI-3	SEA	57.9003	5
IRIS_313-11679	GASET BOW::IRGC 64316-1	XI-3	SEA	94.7243	2
IRIS_313-11680	KHAO BUN MI::IRGC 64366-2	XI-3	SEA	0	8
IRIS_313-11681	KHAO' PAWM::IRGC 64416-2	XI-3	SEA	1.1905	9
IRIS_313-11682	MA EUE::IRGC 64502-1	XI-3	SEA	6.0684	9
IRIS_313-11683	NIAW KHIAW NGOO::IRGC 64563-1	XI-3	SEA	28.9116	7
IRIS_313-11684	OB CHUEY::IRGC 64568-1	XI-3	SEA	0	7
IRIS_313-11685	PLAWNG SAENG::IRGC 64595-1	XI-3	SEA	0	9
IRIS_313-11686	QUAHNG LUANG::IRGC 64609-2	XI-3	SEA	37.1795	2
IRIS_313-11687	SA GAE::IRGC 64613-1	XI-3	SEA	0	9
IRIS_313-11688	SIA MOO::IRGC 64629-1	XI-3	SEA	0	9
IRIS_313-11690	KOCHUM::IRGC 64906-1	admix	SAE	16.6667	2
IRIS_313-11692	CHIAYI WU-K'O::IRGC 64974-1	XI-1A	EAR	0	9
IRIS_313-11693	CHING CH'UNG::IRGC 65002-1	XI-adm	EAR	35.2404	6
IRIS_313-11694	CHING LIU::IRGC 65018-1	XI-adm	EAR	3.8981	9
IRIS_313-11695	HSIN-T'AO YUAN CHING YU::IRGC 65074-1	XI-1A	EAR	45.5682	6
IRIS_313-11700	DAW NOK KAEN::IRGC 65548-1	XI-3	SEA	10.989	9
IRIS_313-11702	CN 1067::IRGC 65680-1	GJ-tmp	NAM	100	1
IRIS_313-11705	DAWK PUD KHAO::IRGC 65808-1	XI-3	SEA	0	9
IRIS_313-11706	KHAO' NOK 4::IRGC 65932-1	XI-3	SEA	0	8
IRIS_313-11707	KHAO SAHKORN::IRGC 65948-1	XI-3	SEA	0	9
IRIS_313-11708	KHAO YAI GUANG::IRGC 65972-1	XI-3	SEA	49.5975	9
IRIS_313-11709	LEUANG KHAJAWN::IRGC 66014-1	XI-3	SEA	44.3182	5
IRIS_313-11710	LEUANG MAI::IRGC 66019-2	XI-3	SEA	0	9
IRIS_313-11712	GORA DHAN 2::IRGC 66269-1	cA (Aus)	SAC	80.23	3
IRIS_313-11713	ITA 245::IRGC 66288-1	XI-3	WAF	28.5714	7
IRIS_313-11714	CHAMPION::IRGC 66327-1	XI-adm	SAM	58.8509	5
IRIS_313-11716	SOSSOKA::IRGC 66478-1	XI-3	WAF	67.2989	4
IRIS_313-11717	JATI MANI::IRGC 66565-1	XI-adm	SER	32.2222	6
IRIS_313-11719	DAWK PUT::IRGC 66699-1	XI-3	SEA	7.1673	9
IRIS_313-11720	DAW 85::IRGC 66704-1	XI-3	SEA	70.8291	3
IRIS_313-11721	GAEW DAENG::IRGC 66707-1	XI-3	SEA	0	9
IRIS_313-11723	DISSIGBE::IRGC 66916-1	XI-2	WAF	13.1579	8
IRIS_313-11724	KONYAN::IRGC 66931-1	XI-3	WAF	9.3137	9
IRIS_313-11726	GUANG QING 334::IRGC 67132-1	XI-1A	EAS	17.1247	8
IRIS_313-11727	HONG YANG ZAO 3::IRGC 67177-1	XI-1A	EAS	27.193	7
IRIS_313-11728	LUO SI ZHAN::IRGC 67211-1	XI-3	EAS	3.8255	9
IRIS_313-11729	MEI LIU ZAO 5::IRGC 67231-1	XI-adm	EAS	62.9662	4
IRIS_313-11730	QING ER XIAO 2::IRGC 67255-1	XI-adm	EAS	0.6098	9
IRIS_313-11731	QING TAI AI::IRGC 67273-1	XI-adm	EAS	54.793	5
IRIS_313-11732	QING ZAO 3::IRGC 67281-1	XI-1A	EAS	70.3922	3
IRIS_313-11733	SHUANG BAI AI 2::IRGC 67309-1	XI-1A	EAS	95.6583	1
IRIS_313-11734	SI CHAO 1::IRGC 67335-1	XI-1A	EAS	97.5	2
IRIS_313-11737	CHUNDI::IRGC 67486-1	cA (Aus)	SAC	4.5536	9
IRIS_313-11738	PAUNDRI::IRGC 67527-1	XI-2	SAC	2.7273	9
IRIS_313-11740	UGAGA::IRGC 67604-1	XI-adm	WAF	8.2343	8
IRIS_313-11741	HERATH BANDA::IRGC 67630-1	XI-2	IOC	19.9059	8
IRIS_313-11743	CHHOTI MASHINO::IRGC 67830-1	cB (Bas)	SAE	38.7422	5
IRIS_313-11744	AI JIAO AO FAN ZI::IRGC 67871-1	XI-adm	EAS	29.9689	7
IRIS_313-11745	AN FU ZHAN::IRGC 67878-1	XI-1A	EAS	64.0993	4
IRIS_313-11746	E 2070::IRGC 67981-1	XI-1A	EAS	92.0707	3
IRIS_313-11747	E 4197::IRGC 68004-1	XI-adm	EAS	4.4444	9
IRIS_313-11748	GAO JIAO YING GAN ZHAN::IRGC 68053-1	XI-adm	EAS	5.5481	9
IRIS_313-11750	L 10595::IRGC 68109-1	XI-adm	EAS	59.6202	5
IRIS_313-11751	L 10833::IRGC 68121-1	XI-adm	EAS	67.1717	4
IRIS_313-11752	M 6034-1::IRGC 68193-1	XI-1A	EAS	50	5
IRIS_313-11755	A 2-257::IRGC 68342-1	GJ-trp	WAF	0	9
IRIS_313-11756	BENGALI VAKAHANA 1448::IRGC 68370-1	GJ-trp	IOC	0	9
IRIS_313-11757	BORIZINA 640::IRGC 68382-1	XI-3	IOC	0	7
IRIS_313-11758	FOFFI::IRGC 68438-1	XI-2	WAF	0	7
IRIS_313-11760	MENAHARA 505::IRGC 68709-1	XI-2	IOC	4.5455	9
IRIS_313-11761	NS 199::IRGC 68864-1	XI-2	WAF	19.1489	8
IRIS_313-11762	NS 1515::IRGC 68947-1	XI-2	IOC	7.6923	9
IRIS_313-11763	PJ 110::IRGC 68981-1	XI-adm	WAF	0	9
IRIS_313-11764	P 41::IRGC 68987-1	XI-3	WAF	60.4377	4
IRIS_313-11765	P 335::IRGC 69001-1	cB (Bas)	WAF	42.973	6
IRIS_313-11773	AUS 78-125::IRGC 69464-1	XI-3	WAF	0	9
IRIS_313-11779	KATUMANI::IRGC 69695-1	XI-3	EAF	51.7053	5
IRIS_313-11780	KILOMBERO::IRGC 69698-1	XI-3	EAF	43.6058	5
IRIS_313-11783	MAMA TABALI::IRGC 69720-1	XI-adm	WAF	7.3171	3
IRIS_313-11784	MBEIMBEIHUN::IRGC 69730-1	XI-1B	WAF	78.6111	5
IRIS_313-11785	MOSHI::IRGC 69737-1	XI-3	EAF	58.8745	5
IRIS_313-11787	TANDAKAY FINGO::IRGC 69793-1	XI-2	WAF	28.9259	7
IRIS_313-11788	CANLUBANG::IRGC 69816-1	GJ-adm	SER	94.186	2
IRIS_313-11789	SABORAMANDALOAFO::IRGC 69875-1	XI-2	IOC	35.0877	6
IRIS_313-11790	VARIRANGAHY::IRGC 69897-1	GJ-trp	IOC	54.8077	5
IRIS_313-11791	VARY LAHY::IRGC 69908-1	XI-2	IOC	32.9599	6
IRIS_313-11794	TSIPALA MENAHAR::IRGC 69979-1	XI-2	IOC	48.8567	7
IRIS_313-11795	DA GU AI 7::IRGC 70075-1	XI-1A	EAS	49.4391	6
IRIS_313-11796	DU GEN CHUAN::IRGC 70083-1	XI-1A	EAS	52.6225	6
IRIS_313-11798	E ZI 100::IRGC 70192-1	XI-1B	EAS	0	9
IRIS_313-11799	E ZI 110::IRGC 70201-1	XI-1A	EAS	70.8333	4
IRIS_313-11800	FAN GENG 6::IRGC 70243-1	GJ-tmp	EAS	30.9001	9
IRIS_313-11801	FAN WU::IRGC 70245-1	XI-adm	EAS	0	9
IRIS_313-11802	JIE CAO ZHAN::IRGC 70305-1	XI-1A	EAS	96.6803	1
IRIS_313-11803	MAO ZHA NUO::IRGC 70335-1	GJ-tmp	EAS	100	1
IRIS_313-11806	78 XUAN WU::IRGC 70475-1	XI-1A	EAS	88.2353	2
IRIS_313-11807	R 582::IRGC 70504-1	XI-adm	SAM	67.3821	3
IRIS_313-11810	PULURE::IRGC 70647-1	XI-3	EAF	5.8824	8
IRIS_313-11811	MOSHI::IRGC 70648-1	XI-2	EAF	20	7
IRIS_313-11812	ASFALA::IRGC 70650-1	XI-3	EAF	66.6667	4
IRIS_313-11813	ZERO::IRGC 70707-2	XI-3	EAF	35	8
IRIS_313-11814	KIKUBA::IRGC 70722-1	XI-3	EAF	12.5	8
IRIS_313-11815	MOSHI::IRGC 70730-1	XI-3	EAF	51.9385	5
IRIS_313-11816	KARILETYONE::IRGC 70745-1	XI-adm	SEA	73.6215	3
IRIS_313-11819	PADINTHUMA::IRGC 70762-2	XI-3	SEA	0	7
IRIS_313-11820	PAKISTANHMWE::IRGC 70763-1	XI-3	SEA	79.7959	3
IRIS_313-11821	19::IRGC 70786-1	XI-2	SAC	20.2703	8
IRIS_313-11822	BHONDU PAREWA::IRGC 70802-3	XI-2	SAC	21.2121	9
IRIS_313-11823	BHU BHUSI::IRGC 70803-1	XI-2	SAC	5.8824	8
IRIS_313-11824	DHANIYA PHOOL::IRGC 70811-1	XI-2	SAC	90.2199	2
IRIS_313-11828	LALI GURMATIA::IRGC 70854-1	XI-2	SAC	80.5609	2
IRIS_313-11830	KANDEKE YAIGAITI::IRGC 70961-1	XI-3	WAF	0	9
IRIS_313-11831	KHAO' DAENG HAWM::IRGC 71001-1	GJ-sbtrp	SEA	71.7054	3
IRIS_313-11832	AE WAWNG POO DOO::IRGC 71007-1	GJ-sbtrp	SEA	0	9
IRIS_313-11833	BOO MAE::IRGC 71058-1	XI-3	SEA	0	9
IRIS_313-11836	KHAO KO RAOH::IRGC 71208-1	XI-3	SEA	7.9545	5
IRIS_313-11837	KHAO NAHNG PRUNG::IRGC 71220-1	XI-3	SEA	29.256	7
IRIS_313-11838	LEUM DERN::IRGC 71288-1	XI-3	SEA	1.25	9
IRIS_313-11839	MUAY::IRGC 71318-1	XI-3	SEA	4.1667	9
IRIS_313-11840	NIAW NAHK KRAD::IRGC 71352-1	XI-3	SEA	0	9
IRIS_313-11841	NIAW NARAI::IRGC 71353-1	XI-3	SEA	8.8141	9
IRIS_313-11843	PAN DAWK MAHK::IRGC 71380-1	XI-3	SEA	0	9
IRIS_313-11844	PUEY TAW::IRGC 71405-1	XI-3	SEA	42.5638	6
IRIS_313-11845	SING SAI::IRGC 71442-2	GJ-sbtrp	SEA	12.8571	7
IRIS_313-11846	TON TIA GUAY NU::IRGC 71467-1	GJ-sbtrp	SEA	9.7222	9
IRIS_313-11848	PULUT BURUNG::IRGC 71655-1	XI-3	SER	0	9
IRIS_313-11850	SESAT JADI::IRGC 71834-1	XI-3	SER	0	9
IRIS_313-11851	DUNA AL::IRGC 71842-1	GJ-trp	SER	4.8643	9
IRIS_313-11852	BAI MI ZAI 7::IRGC 71940-1	XI-1A	EAS	19.5513	8
IRIS_313-11853	BU ZHI MING::IRGC 71971-1	XI-1A	EAS	100	1
IRIS_313-11854	CHI GU::IRGC 71988-1	XI-1A	EAS	65.6821	3
IRIS_313-11855	DA GUAN YIN ZHAN::IRGC 72006-1	XI-1A	EAS	62.5186	4
IRIS_313-11856	DA HEI GU::IRGC 72009-1	XI-1A	EAS	14.3408	7
IRIS_313-11857	DA LI BAI 63::IRGC 72016-1	XI-1A	EAS	94.5419	3
IRIS_313-11858	DA TIE ZHAN::IRGC 72029-1	XI-1A	EAS	49.7987	5
IRIS_313-11859	DONG DU::IRGC 72037-1	XI-1A	EAS	55.4891	6
IRIS_313-11860	GUA PAI GU::IRGC 72078-1	XI-1A	EAS	45.8159	5
IRIS_313-11861	HEI YAN ZHAN::IRGC 72090-1	XI-1A	EAS	35.639	7
IRIS_313-11862	HENG YE ZAO::IRGC 72092-1	XI-1A	EAS	3.012	9
IRIS_313-11863	HONG DU BAI::IRGC 72098-1	XI-1A	EAS	62.8788	3
IRIS_313-11865	HUO QING::IRGC 72148-1	XI-1A	EAS	70	3
IRIS_313-11866	JIANG ER ZAO::IRGC 72152-1	XI-1A	EAS	38.5714	6
IRIS_313-11867	KE SHU BAI::IRGC 72183-1	XI-1A	EAS	54.9296	5
IRIS_313-11868	LIU LI YOU::IRGC 72198-1	XI-1A	EAS	96.7129	2
IRIS_313-11869	MA WEI ZHAN::IRGC 72220-1	XI-1A	EAS	36.3869	6
IRIS_313-11870	NAN JING XIAO DAO::IRGC 72236-2	XI-1A	EAS	42.3077	9
IRIS_313-11871	SAN ZHAO QI::IRGC 72289-1	XI-1A	EAS	75.9268	4
IRIS_313-11872	TIE ZHONG::IRGC 72321-1	XI-1A	EAS	98.9796	1
IRIS_313-11876	AI DA::IRGC 72567-1	XI-1A	EAS	100	1
IRIS_313-11877	AN NAN ZAO::IRGC 72576-1	XI-1A	EAS	54.4872	5
IRIS_313-11878	BAI RI XIAN::IRGC 72588-1	XI-1A	EAS	95.9677	3
IRIS_313-11881	LIU TIAO XIAN::IRGC 72758-1	XI-1A	EAS	97.8723	3
IRIS_313-11882	MAN TIAN QING::IRGC 72776-1	XI-1A	EAS	46.2912	6
IRIS_313-11884	TIAN DAO DAO::IRGC 72837-1	XI-1A	EAS	29.5082	6
IRIS_313-11886	IR 4683-54-2::IRGC 72992-1	XI-1B	SER-IRRI	1.4706	9
IRIS_313-11887	IR 19058-107-1::IRGC 72997-1	XI-1B	SER-IRRI	6.7424	9
IRIS_313-11888	KANGRI::IRGC 73104-1	cA (Aus)	SAW	25.93	7
IRIS_313-11889	MURGI BRINJ::IRGC 73109-1	XI-adm	SAW	97.8568	3
IRIS_313-11892	HO MOK::IRGC 73171-3	GJ-sbtrp	SEA	6.8966	9
IRIS_313-11893	KHAU DANH::IRGC 73201-1	XI-adm	SEA	27.212	7
IRIS_313-11895	BA TUC RAN::IRGC 73239-1	XI-3	SEA	13.1579	9
IRIS_313-11896	CA HIM::IRGC 73246-1	XI-3	SEA	0	9
IRIS_313-11898	MA YOO::IRGC 73507-1	XI-3	SEA	0	9
IRIS_313-11902	CEMPO TURI::IRGC 73667-1	XI-3	SER	0	9
IRIS_313-11904	PADI SIRANDAH KUNING::IRGC 73762-1	XI-3	SER	8.9286	9
IRIS_313-11905	PAYO TINGGI::IRGC 73778-1	XI-3	SER	0	9
IRIS_313-11906	SULUS BALOK::IRGC 73862-1	GJ-trp	SER	50.3655	9
IRIS_313-11909	HONG MI JIU GONG JI::IRGC 74031-1	XI-1A	EAS	98.1818	2
IRIS_313-11912	ESCONDE CACHO::IRGC 74305-1	XI-3	SAM	87	3
IRIS_313-11914	IB 11::IRGC 74420-2	XI-2	EAF	0	6
IRIS_313-11917	BUTNAPAR::IRGC 74734-1	cA (Aus)	SAC	12.2408	8
IRIS_313-11919	LAKHA KUAR::IRGC 74760-1	XI-2	SAC	68.6364	4
IRIS_313-11920	GI TAH::IRGC 74883-1	XI-adm	SEA	18.1612	9
IRIS_313-11921	KHAO GAHB BUA::IRGC 74937-1	XI-3	SEA	0	9
IRIS_313-11925	SAWK GAM MAH::IRGC 75159-1	XI-3	SEA	3.4091	4
IRIS_313-11928	DAYRON MARANGRAS::IRGC 75209-1	GJ-trp	SER	89.1304	2
IRIS_313-11929	GILINGAN MARANGRAS::IRGC 75213-1	GJ-trp	SER	100	1
IRIS_313-11930	ITA 117::IRGC 75235-1	XI-1B	WAF	14.9254	8
IRIS_313-11932	SINDANO 3::IRGC 75279-1	XI-2	EAF	80.9959	3
IRIS_313-11935	KONG KHSACH BANG KATT::IRGC 75350-1	XI-3	SEA	0	7
IRIS_313-11937	KUNJUKUNJU::IRGC 75448-1	XI-adm	SAC	77.5319	3
IRIS_313-11938	GNASSOUMADOUGOU::IRGC 75595-1	XI-adm	WAF	16.6667	9
IRIS_313-11939	KAMPTI::IRGC 75626-1	XI-3	WAF	3.8462	9
IRIS_313-11940	MALOBA (DISSI ROUGE)::IRGC 75700-1	XI-adm	WAF	8.75	9
IRIS_313-11943	I 41::IRGC 75927-1	XI-1A	SAC	54.2289	4
IRIS_313-11944	I 814::IRGC 76028-1	XI-1A	SAC	88.5714	3
IRIS_313-11945	MALIKULI::IRGC 76237-1	XI-2	SAE	0	9
IRIS_313-11947	BIE LEI::IRGC 76478-1	XI-adm	EAS	4.9731	9
IRIS_313-11948	HOU LU BAI::IRGC 76582-1	XI-1A	EAS	94.7917	2
IRIS_313-11949	LIU HE XI HE::IRGC 76661-1	XI-1A	EAS	44.6886	5
IRIS_313-11950	MI GU::IRGC 76687-1	XI-1A	EAS	4.4444	9
IRIS_313-11951	MIAO ZHAN::IRGC 76691-1	XI-1A	EAS	71.1014	3
IRIS_313-11952	QI YUE ZHAN::IRGC 76722-1	XI-1A	EAS	57.556	5
IRIS_313-11953	SAN BAO GU::IRGC 76732-1	XI-1A	EAS	45.0249	5
IRIS_313-11957	DAW LUEY 4-3::IRGC 76929-1	XI-adm	SEA	83.2067	2
IRIS_313-11959	KAGIOS PUTI::IRGC 76965-3	XI-3	SER	0	9
IRIS_313-11960	PORONG::IRGC 76983-1	XI-1B	SER	3.3011	9
IRIS_313-11961	IN TOK::IRGC 77071-1	XI-3	SEA	18.1133	8
IRIS_313-11962	KHAO SETTI::IRGC 77084-1	XI-3	SEA	1.1905	9
IRIS_313-11966	QI GU::IRGC 77381-1	XI-1A	EAS	86.9565	2
IRIS_313-11967	TANG DU GU::IRGC 77400-1	XI-adm	EAS	57.2727	4
IRIS_313-11969	SHYAMJIRA::IRGC 77522-3	XI-2	SAC	1.9231	9
IRIS_313-11970	BUNTU DOMBA 1::IRGC 77554-1	GJ-trp	SER	52.0655	4
IRIS_313-11971	PARE LAMBAN BINGKA::IRGC 77601-1	GJ-trp	SER	96.25	9
IRIS_313-11973	NOINJO::IRGC 77669-1	GJ-tmp	EAR	96.5116	9
IRIS_313-11974	NKUMBAN NDINGO::IRGC 77718-1	XI-3	WAF	0	8
IRIS_313-11976	PA MATIS::IRGC 77811-1	XI-3	WAF	0	9
IRIS_313-11977	MAMORIAKA::IRGC 77867-1	XI-adm	IOC	1.087	9
IRIS_313-11978	IR 5657-33-2::IRGC 77992-1	XI-1B	SER-IRRI	2.9202	9
IRIS_313-11979	IR 19661-364-1-2-3::IRGC 78061-1	XI-1B	SER-IRRI	7.8125	9
IRIS_313-11980	HSINCHU AI CHIO CHIENG::IRGC 78182-1	XI-1A	EAR	70.8333	4
IRIS_313-11981	TAICHUNG 188::IRGC 78209-1	GJ-tmp	EAR	59.4807	9
IRIS_313-11982	PORASHI::IRGC 78397-1	cA (Aus)	SAE	17.3214	8
IRIS_313-11985	LI TOU ZHAN::IRGC 78550-1	XI-adm	EAS	9.5797	8
IRIS_313-11986	LIANG GUANG::IRGC 78551-1	XI-1A	EAS	21.1111	7
IRIS_313-11987	IR 10120-7-2-1-4::IRGC 78628-1	XI-adm	SER-IRRI	11.2086	9
IRIS_313-11988	POTOQOIN::IRGC 78677-1	XI-adm	WAF	15.1163	4
IRIS_313-11989	TAMBAS JANGKOK::IRGC 78724-1	XI-3	SER	0	9
IRIS_313-11990	TAISEN GLUTINOUS YU 1157::IRGC 78750-1	XI-1B	EAR	8.871	9
IRIS_313-11991	CHON::IRGC 78776-1	XI-3	SEA	41.7874	6
IRIS_313-11992	CHAO LAO SOUNG::IRGC 78799-1	XI-3	SEA	83.1411	3
IRIS_313-11993	LIM MA NO MA KHIN NYUNT::IRGC 78917-1	XI-adm	SEA	0	7
IRIS_313-11994	KALINDIG::IRGC 78968-1	GJ-trp	SER	4.7619	9
IRIS_313-11995	PINUTYUKAN::IRGC 78995-1	GJ-trp	SER	0.9259	9
IRIS_313-11996	TUI (KIDAYAN)::IRGC 79058-1	XI-3	SER	5.8824	8
IRIS_313-11997	BARUM::IRGC 79108-1	XI-3	SEA	17.0673	7
IRIS_313-11998	DAMNOEUB KAUN KHMOM::IRGC 79159-1	XI-3	SEA	0	9
IRIS_313-11999	KAUN TREI::IRGC 79194-1	XI-3	SEA	0	9
IRIS_313-12000	LAANG::IRGC 79258-1	XI-3	SEA	0	5
IRIS_313-12002	LARA BORO::IRGC 79342-1	cA (Aus)	SAE	79.4643	3
IRIS_313-12004	TANALA::IRGC 79467-1	admix	IOC	0	9
IRIS_313-12005	CHE MAH::IRGC 79480-1	XI-3	SER	0	9
IRIS_313-12006	PADI HANGIR::IRGC 79507-1	GJ-trp	SER	43.3087	5
IRIS_313-12007	JIA GEN::IRGC 79654-1	XI-adm	EAS	0	9
IRIS_313-12009	PO HE::IRGC 79701-1	XI-1A	EAS	41.1998	6
IRIS_313-12013	RAUSRR 4::IRGC 79785-1	XI-2	SAC	45.8586	6
IRIS_313-12014	ADANKARU::IRGC 79842-1	XI-2	WAF	3.0612	9
IRIS_313-12015	DOGON IRI::IRGC 79882-1	XI-2	WAF	6.5339	9
IRIS_313-12016	EX AUBERGE::IRGC 79898-3	XI-adm	NAF	1.2195	9
IRIS_313-12017	EX SANDEMA::IRGC 79964-1	XI-adm	WAF	1.0638	9
IRIS_313-12021	ITA 131::IRGC 80025-1	GJ-trp	WAF	0	7
IRIS_313-12024	TOS 9795::IRGC 80142-1	XI-1B	WAF	83.7302	3
IRIS_313-12027	ACEH (SELECTION)::IRGC 80233-1	XI-3	SER	0	9
IRIS_313-12028	CHAO BONG::IRGC 80266-2	XI-adm	SEA	0	9
IRIS_313-12029	CHAO MEO::IRGC 80273-1	GJ-sbtrp	SEA	1.1628	3
IRIS_313-12030	DELI 2::IRGC 80313-1	admix	SER	9.2105	9
IRIS_313-12033	GAO JIAO HONG::IRGC 80920-1	XI-1A	EAS	15.148	8
IRIS_313-12036	CHAN LEUY::IRGC 81223-1	XI-3	SEA	0	9
IRIS_313-12037	KHMAO KDET::IRGC 81278-1	XI-3	SEA	0	9
IRIS_313-12038	MUOY KUM::IRGC 81314-1	XI-3	SEA	0	9
IRIS_313-12039	NEANG AN::IRGC 81315-1	XI-3	SEA	0	4
IRIS_313-12040	NEANG LAU::IRGC 81328-1	XI-3	SEA	1.5625	9
IRIS_313-12041	NOU::IRGC 81352-1	XI-3	SEA	0	9
IRIS_313-12042	PHCAR KABAS::IRGC 81357-1	XI-3	SEA	4	9
IRIS_313-12044	SAR SIEM::IRGC 81386-2	XI-3	SEA	0	6
IRIS_313-12046	KUJAM KURIT::IRGC 81477-1	XI-3	SER	0	9
IRIS_313-12047	LEMAK RUSA::IRGC 81486-1	XI-3	SER	2.381	7
IRIS_313-12048	LIMA::IRGC 81487-1	XI-3	SER	31.4146	7
IRIS_313-12049	MAE HANG::IRGC 81615-2	XI-3	SEA	0	7
IRIS_313-12052	ADUKKAN::IRGC 81783-1	XI-adm	SAC	39.4884	6
IRIS_313-12053	FACAGRO 406::IRGC 82049-1	XI-adm	EAF	46.1353	5
IRIS_313-12055	LAL MOTI::IRGC 82168-1	cA (Aus)	SAE	4.9819	9
IRIS_313-12057	AI JIAO ZI::IRGC 82255-1	XI-adm	EAS	3.5227	9
IRIS_313-12058	KUL REUSEI::IRGC 82308-1	XI-3	SEA	0	9
IRIS_313-12063	XIENG KANG::IRGC 82533-1	GJ-sbtrp	SEA	1.25	9
IRIS_313-12066	MARAMAY::IRGC 82628-1	XI-3	SER	21.9794	7
IRIS_313-12067	531::IRGC 82643-1	XI-adm	SER	14.9085	9
IRIS_313-12068	PULUT KETAN::IRGC 82674-2	GJ-trp	SER	5.5556	2
IRIS_313-12070	BABELIONG::IRGC 82688-1	GJ-trp	SER	92.1053	2
IRIS_313-12072	KYAUK KYI::IRGC 82773-3	XI-adm	SEA	0	4
IRIS_313-12074	KYAIN WAR ME DONE::IRGC 82819-1	cB (Bas)	SEA	1.1905	9
IRIS_313-12078	DAU NGHA THAI BINH::IRGC 82891-1	XI-adm	SEA	20.6429	7
IRIS_313-12080	KA GIL::IRGC 83029-1	XI-3	SER	9.7015	9
IRIS_313-12082	MAVOLATSIKA::IRGC 83137-1	XI-2	IOC	82.8378	3
IRIS_313-12094	KASHA::IRGC 83865-1	cB (Bas)	SAE	94.9763	1
IRIS_313-12096	NEANG CHEK::IRGC 83894-1	XI-3	SEA	20.6183	9
IRIS_313-12101	SAMRONG 2::IRGC 83951-1	XI-3	SEA	0	9
IRIS_313-12118	OVIBENAMPOTAKA + OVIBE + MAKALIOKA::IRGC 84756-1	XI-2	IOC	0	9
IRIS_313-12121	CHA LIENG::IRGC 84920-1	XI-3	SEA	46.6159	6
IRIS_313-12127	INPONG::IRGC 85524-1	XI-3	SEA	3.75	9
IRIS_313-12128	HMA GNENG::IRGC 85751-1	XI-3	SEA	1.7241	9
IRIS_313-12130	KHAO PA::IRGC 85972-1	XI-3	SEA	0	9
IRIS_313-12131	LG 944::IRGC 86000-1	XI-3	SEA	9.0909	6
IRIS_313-12133	TAP KHOUAY::IRGC 86373-1	XI-3	SEA	50.8869	4
IRIS_313-12134	THATENG::IRGC 86377-3	GJ-sbtrp	SEA	13.8889	9
IRIS_313-12135	PERUBAK LUEY::IRGC 86436-1	XI-1B	SER	0	9
IRIS_313-12139	MANSARA DHAN::IRGC 86940-1	cA (Aus)	SAC	37.3077	6
IRIS_313-12141	HATEA::IRGC 86973-1	cA (Aus)	SAE	58.8652	9
IRIS_313-12142	ATT CHHMOUS::IRGC 87030-1	XI-3	SEA	28	8
IRIS_313-12143	SRAU KHGNAERNG::IRGC 87073-1	XI-3	SEA	0	9
IRIS_313-12144	GINAYANGGANG::IRGC 87131-1	GJ-trp	SER	10.8108	6
IRIS_313-12146	AM BEUS::IRGC 87189-1	XI-adm	SEA	33.3333	6
IRIS_313-12147	ARNG'-KAR PHAR ONG::IRGC 87196-1	XI-3	SEA	41.2281	6
IRIS_313-12148	ARN'-SAR THNGORN'::IRGC 87205-1	XI-3	SEA	45.1531	6
IRIS_313-12151	DAMNOEUB KRACHAK SESS::IRGC 87380-1	XI-3	SEA	0	9
IRIS_313-12152	DAMM NOEB THNGORN'::IRGC 87428-1	XI-3	SEA	0	9
IRIS_313-12161	PA PHA EA::IRGC 87751-1	XI-3	SEA	54.8016	4
IRIS_313-12164	PA YANG NOEUGN::IRGC 87778-1	GJ-adm	SEA	91.4374	2
IRIS_313-12182	NYAULI::IRGC 88628-1	XI-adm	SAC	72.4956	4
IRIS_313-12183	SETYA::IRGC 88654-1	cA (Aus)	SAC	37.2436	6
IRIS_313-12185	AE NOUA::IRGC 89308-1	XI-adm	SEA	7.4468	9
IRIS_313-12187	CHAM LEK::IRGC 89387-1	XI-adm	SEA	43.2849	6
IRIS_313-12188	CHAO DO::IRGC 89430-1	XI-3	SEA	38.9881	6
IRIS_313-12190	CHAO KHAW NYAO::IRGC 89460-1	XI-adm	SEA	0	9
IRIS_313-12193	DO NOUAN::IRGC 89648-1	XI-3	SEA	0	9
IRIS_313-12194	EA POUAK::IRGC 89748-1	XI-3	SEA	6.9693	9
IRIS_313-12210	CHAM TON::IRGC 90600-1	XI-adm	SEA	1.2195	9
IRIS_313-12220	CHAO KHIE KHOUAY::IRGC 90968-1	XI-adm	SEA	0	9
IRIS_313-12221	EA LOUY::IRGC 91220-1	XI-3	SEA	23.8636	7
IRIS_313-12222	LAM BOUN::IRGC 91525-1	XI-3	SEA	6.0097	9
IRIS_313-12224	NOON SOUNG::IRGC 91956-1	XI-3	SEA	0	9
IRIS_313-12225	PA LAT NGAN::IRGC 91983-1	XI-3	SEA	5.6818	9
IRIS_313-12226	PANG::IRGC 91987-1	GJ-sbtrp	SEA	96.7607	1
IRIS_313-12227	SET::IRGC 92200-1	GJ-sbtrp	SEA	51.0648	5
IRIS_313-12229	TAM::IRGC 92253-1	XI-3	SEA	37.8049	6
IRIS_313-12232	TE SAN AI 2::IRGC 93355-1	XI-adm	EAS	50.3469	5
IRIS_313-12234	ANLINGWUBAILI::IRGC 93363-1	XI-1B	EAS	1.0204	9
IRIS_313-12236	LAOZAOGU::IRGC 93444-1	XI-1A	EAS	100	2
IRIS_313-12240	PULUT MINYAK::IRGC 93615-1	XI-3	SER	5.3316	9
IRIS_313-12241	SEMENDANG::IRGC 93633-1	GJ-trp	SER	100	1
IRIS_313-12246	BANGKOUY::IRGC 94037-1	XI-3	SEA	39.1304	6
IRIS_313-12251	RUS RUSSEI::IRGC 94341-1	XI-3	SEA	31.9139	6
IRIS_313-12259	EA NOUAN::IRGC 95147-1	XI-3	SEA	0	9
IRIS_313-12261	EA TOM::IRGC 95276-1	XI-3	SEA	2.5	9
IRIS_313-12263	KHIE TOM::IRGC 95601-1	XI-3	SEA	32.8875	7
IRIS_313-12268	MAYATAUNG::IRGC 95957-1	XI-adm	SEA	36.3082	7
IRIS_313-12269	SHWEWARHNAN::IRGC 96053-1	XI-adm	SEA	10.0379	9
IRIS_313-12270	TOAM JUM::IRGC 96077-1	XI-adm	SEA	0	9
IRIS_313-12271	BATIBATIKAN::IRGC 96098-1	GJ-trp	SER	94.5652	2
IRIS_313-12272	MALAGKIT (ITIM)::IRGC 96124-1	GJ-trp	SER	76.7442	3
IRIS_313-12273	AIJIAONANTE::IRGC 96974-1	XI-1A	EAS	11.875	9
IRIS_313-12275	MAGU::IRGC 97027-1	XI-adm	EAS	0	9
IRIS_313-12278	MENALAVA::IRGC 97122-3	XI-2	IOC	0	9
IRIS_313-12279	RAMADITRA::IRGC 97124-1	GJ-trp	IOC	0	9
IRIS_313-12280	MAKALIOKA::IRGC 97193-1	XI-adm	IOC	0	8
IRIS_313-12282	TSY MILA RO::IRGC 97233-1	XI-adm	IOC	0	9
IRIS_313-12283	VARY 5000 FOTSY::IRGC 97235-1	XI-adm	IOC	36.5385	6
IRIS_313-12285	PADI MIAT (KECIL)::IRGC 97366-1	GJ-trp	SER	0	9
IRIS_313-12287	KAUK HNYINGWA::IRGC 97487-1	XI-3	SEA	18.5714	8
IRIS_313-12289	YARSABA::IRGC 97567-1	GJ-sbtrp	SEA	11.1111	8
IRIS_313-12290	JON JAN::IRGC 97633-1	XI-adm	SEA	14.5417	8
IRIS_313-12291	NGA CHEKH FAT::IRGC 97701-2	XI-adm	SEA	4.2553	7
IRIS_313-12292	EMAHTAKYAN::IRGC 97789-1	XI-3	SEA	0	8
IRIS_313-12296	SABALINE::IRGC 98059-1	XI-3	SEA	32.3063	6
IRIS_313-12297	LOUK PASOM::IRGC 98136-1	XI-adm	SEA	1.8519	9
IRIS_313-12299	MUANG TAY::IRGC 98382-1	GJ-sbtrp	SEA	38.6688	9
IRIS_313-12300	NGAM KON DAM::IRGC 98486-1	XI-adm	SEA	5.9705	9
IRIS_313-12301	LG 10178::IRGC 98526-1	XI-adm	SEA	67.094	4
IRIS_313-12302	LG 4153::IRGC 98528-1	XI-3	SEA	24.1486	7
IRIS_313-12303	LG 9274::IRGC 98715-1	XI-adm	SEA	18.629	8
IRIS_313-12305	PA KHENG KHAW::IRGC 98779-1	XI-3	SEA	36.2203	6
IRIS_313-12307	POU::IRGC 98968-1	GJ-sbtrp	SEA	50.6192	8
IRIS_313-12308	SAM SI::IRGC 99020-1	XI-3	SEA	0	9
IRIS_313-12309	SANPATONG NYAY::IRGC 99050-1	XI-3	SEA	28.3099	7
IRIS_313-12313	LAI HIN::IRGC 99305-3	GJ-sbtrp	SEA	0	4
IRIS_313-12319	PSBRC 18::IRGC 99639-1	XI-1B	SER-IRRI	3.9434	9
IRIS_313-12323	BAN KEO::IRGC 99953-1	GJ-sbtrp	SEA	65.415	9
IRIS_313-12325	DISSI::IRGC 101346-1	XI-2	WAF	24.0148	8
IRIS_313-12330	CHAO PEE::IRGC 106767-1	GJ-sbtrp	SEA	97.8723	1
IRIS_313-12332	DENG NYAY::IRGC 106907-1	GJ-sbtrp	SEA	97.8261	1
IRIS_313-12334	DO KHAW::IRGC 106977-1	XI-3	SEA	0	9
IRIS_313-12337	DOK HIEN NOI::IRGC 107021-1	GJ-sbtrp	SEA	86.234	2
IRIS_313-12342	HAI NA::IRGC 107117-1	GJ-sbtrp	SEA	100	1
IRIS_313-12346	LAB::IRGC 107468-1	GJ-sbtrp	SEA	48.1481	5
IRIS_313-12347	LAI DAM::IRGC 107490-1	GJ-sbtrp	SEA	87.8195	2
IRIS_313-12348	LOUK NOK::IRGC 107599-1	GJ-sbtrp	SEA	35.317	7
IRIS_313-12349	MAK KHEUA DENG::IRGC 107709-1	GJ-sbtrp	SEA	58.8929	4
IRIS_313-12350	MAK KHEUA KANG::IRGC 107712-1	GJ-sbtrp	SEA	0	9
IRIS_313-12351	KHAO LOUANG::IRGC 107770-3	GJ-sbtrp	SEA	3.346	9
IRIS_313-12352	MEE::IRGC 107773-1	GJ-sbtrp	SEA	83.9603	3
IRIS_313-12353	MOK::IRGC 107804-1	GJ-sbtrp	SEA	67.6491	3
IRIS_313-12354	NASAENG::IRGC 107818-1	XI-adm	SEA	4.5455	9
IRIS_313-12355	NASAENG::IRGC 107819-1	XI-adm	SEA	41.35	6
IRIS_313-7620	GAMBIAKA::GERVEX 7920-C1	XI-3	WAF	1.087	9
IRIS_313-7636	ADNY 11::C1	XI-1B	WAF	0	6
IRIS_313-7646	BETSILAIZINA::GERVEX 8405-C1	admix	IOC	34.8776	6
IRIS_313-7650	BOTOHAVANA 139::GERVEX 8237-C1	XI-2	IOC	2.2727	9
IRIS_313-7654	BOUAKE 189::C1	XI-1B	WAF	0	9
IRIS_313-7696	IR 55411-50::IRTP 16682-C1	XI-adm	SER-IRRI	0	9
IRIS_313-7720	LAITRA::GERVEX 8400-C1	XI-2	IOC	1	9
IRIS_313-7722	LATSIBOZAKA 112-1::GERVEX 8233-C1	admix	IOC	72.4359	9
IRIS_313-7725	MADINIKA 1329::GERVEX 8366-C1	XI-2	IOC	0	9
IRIS_313-7773	SEBERANG MR 77::C1	XI-1B	WAF	1.25	9
IRIS_313-7792	TSIPALA 1231::GERVEX 8418-C1	XI-adm	IOC	0	9
IRIS_313-7793	TSIPALA B 160::GERVEX 8378-C1	XI-2	IOC	3.9216	9
IRIS_313-7795	TSIPALA MENA 626::GERVEX 5392-C1	XI-2	IOC	0	9
IRIS_313-7799	VARY LAVA DE MAROVATO::GERVEX 8396-C1	XI-2	IOC	0	9
IRIS_313-7826	WAS 33-B-B-15-1-4-5::C1	XI-1B	WAF	0	9
IRIS_313-7832	WAS 63-22-5-9-10-1::C1	XI-1B	WAF	0	9
IRIS_313-7859	CIRAD 358::C1	GJ-sbtrp	WAF	38.4559	5
IRIS_313-7885	GOGO::IRGC 43390-C1	GJ-trp	SER	50	9
IRIS_313-8065	SAMBA::GERVEX 186-C1	GJ-trp	EUR	41.2388	8
IRIS_313-8164	YRM 6-2::GERVEX 1508-C1	GJ-tmp	OCE	91.6667	2
IRIS_313-8167	DELTA::GERVEX 1519-C1	GJ-adm	EUR	86.1654	2
IRIS_313-8183	DREW::GERVEX 1650-C1	GJ-trp	NAM	22.2561	7
IRIS_313-8232	IR 62266-42-6-2::IRGC 117397-1	GJ-trp	SER-IRRI	16.4362	9
IRIS_313-8244	POKKALI::IRGC 8948-1	XI-2	IOC	0	9
IRIS_313-8277	K 2 C 14::IRGC 68549-1	GJ-trp	WAF	94.9495	3
IRIS_313-8279	SAWAH::IRGC 71612-1	GJ-trp	SER	13.8889	8
IRIS_313-8285	KATY::IRGC 77140-1	GJ-trp	NAM	94.8718	2
IRIS_313-8302	KAMJA::IRGC 62171-1	admix	SAE	23.4499	8
IRIS_313-8303	SURMATIYA::IRGC 74779-1	XI-2	SAC	0	9
IRIS_313-8305	URAIBOOL::IRGC 52785-1	XI-2	SAC	21.6685	7
IRIS_313-8312	BATU::IRGC 71508-1	XI-3	SER	27.7778	9
IRIS_313-8316	RADIN PAHANG::IRGC 14487-1	XI-3	SER	0	8
IRIS_313-8332	ARC 15091::IRGC 43048-1	XI-adm	SAC	3.8462	8
IRIS_313-8339	BOND::IRGC 66755-1	GJ-trp	NAM	91.1111	1
IRIS_313-8368	MENTIK TJERE BELUT::IRGC 18254-1	XI-adm	SER	0	9
IRIS_313-8380	SAN CHIAO TSWEN::IRGC 1565-1	XI-1A	EAS	0	9
IRIS_313-8381	PURAK SIRIBA::IRGC 71598-1	GJ-trp	SER	72.2484	3
IRIS_313-8383	GENE::IRGC 67434-1	XI-adm	SER	0	9
IRIS_313-8386	ARC 10812::IRGC 21074-1	XI-adm	SAC	23.3155	7
IRIS_313-8387	FU LI HONG::IRGC 70250-1	GJ-tmp	EAS	93.5998	2
IRIS_313-8392	IR 2003-P7-7-4-2::IRGC 32671-1	XI-1B	SER-IRRI	0	9
IRIS_313-8399	68-2::IRGC 14546-1	GJ-tmp	EUR	84.1463	2
IRIS_313-8400	RIKUTO NORIN MOCHI 20::IRGC 410-1	GJ-trp	EAR	52.4457	6
IRIS_313-8405	JIN JUN DAO::IRGC 59710-1	XI-adm	EAS	0	9
IRIS_313-8409	SOM NGHE AN::IRGC 60751-1	XI-adm	SEA	0	9
IRIS_313-8412	FEI GAI 122::IRGC 63599-1	XI-adm	EAS	2.0408	9
IRIS_313-8414	ARC 18202::IRGC 42328-1	XI-adm	SAC	18.3673	8
IRIS_313-8431	BOCAO::IRGC 50384-1	GJ-trp	SER	78.913	2
IRIS_313-8433	CHANG LE SAN SHU ZAO::IRGC 63561-1	XI-1A	EAS	1.087	9
IRIS_313-8434	TEBONNET::IRGC 66760-1	GJ-trp	NAM	67.6307	3
IRIS_313-8435	UPRH 233::IRGC 61667-1	XI-1A	SAC	0	9
IRIS_313-8436	PIKTO MAMAS::IRGC 18487-1	GJ-trp	SER	82.9732	2
IRIS_313-8437	IRRIBINI::IRGC 49094-1	XI-adm	SAE	1.1628	9
IRIS_313-8439	KENDINGA 5 (H)::IRGC 60310-1	GJ-trp	SER	24.9819	7
IRIS_313-8444	M 203::IRGC 76309-1	GJ-tmp	NAM	85.3365	3
IRIS_313-8450	498-2A BR 8::IRGC 5891-1	XI-2	SAC	0	9
IRIS_313-8453	ARC 18597::IRGC 43299-1	XI-adm	SAC	0	9
IRIS_313-8454	LAI YIP ZIM::IRGC 4955-1	XI-1A	EAR	0	9
IRIS_313-8458	ARC 18175::IRGC 42316-1	XI-adm	SAC	0	9
IRIS_313-8468	LEONG ORN 4135::IRGC 14087-1	XI-3	SER	0	9
IRIS_313-8474	PAH WEAN::IRGC 78276-1	XI-3	SEA	0	9
IRIS_313-8481	DAN YAN NUO::IRGC 4860-1	GJ-tmp	EAS	94.6809	1
IRIS_313-8486	DAGPA MRAS::IRGC 62166-1	GJ-sbtrp	SAE	100	1
IRIS_313-8492	KUNENG::IRGC 71545-1	XI-3	SER	0	9
IRIS_313-8498	ARC 7091::IRGC 20491-1	cB (Bas)	SAC	47.4107	5
IRIS_313-8502	M 102::IRGC 76307-1	GJ-tmp	NAM	93.4783	2
IRIS_313-8509	PUILLIPINA KATARI::IRGC 77293-1	XI-2	SAE	0	9
IRIS_313-8519	MANDASHERPO::IRGC 64913-1	GJ-sbtrp	SAE	95.5797	1
IRIS_313-8530	DHANE BURWA::IRGC 10105-1	XI-2	SAC	0	6
IRIS_313-8536	NG KARAN DE::IRGC 43489-1	XI-3	SER	0	9
IRIS_313-8557	SERENDAH SUNGAI DUA 25::IRGC 13892-1	XI-3	SER	0	9
IRIS_313-8559	KEERIPALA CHILL PADDY::IRGC 49790-1	XI-2	SAC	0	9
IRIS_313-8565	YAHNG LEU::IRGC 78279-1	GJ-sbtrp	SEA	100	1
IRIS_313-8568	LARHA MUGAD::IRGC 52339-1	XI-2	SAC	0	9
IRIS_313-8571	ES 21::IRGC 56171-1	XI-3	EAF	0	9
IRIS_313-8572	ONOY::IRGC 55418-1	GJ-trp	SER	87.5	2
IRIS_313-8578	KHAU TRA BONG::IRGC 78342-1	GJ-sbtrp	SEA	19.2756	8
IRIS_313-8585	ARC 11901::IRGC 21727-1	XI-adm	SAC	60.0833	4
IRIS_313-8586	PLI KHAO::IRGC 64596-1	XI-3	SEA	0	9
IRIS_313-8599	BUE GA WA::IRGC 60824-1	GJ-sbtrp	SEA	0	9
IRIS_313-8603	ARC 12884::IRGC 22417-1	XI-adm	SAC	0	9
IRIS_313-8606	AC 13 (T 141)::IRGC 5456-1	XI-3	SAC	18.628	9
IRIS_313-8608	SI HAO NDURIA::IRGC 66649-1	XI-3	SER	4.6875	9
IRIS_313-8614	RAJHUSAI (ACR 12)::IRGC 53630-1	XI-2	SAC	9.8039	8
IRIS_313-8616	IR 5494 (BPH 1)::IRGC 24484-1	XI-1B	SER-IRRI	0	4
IRIS_313-8621	ARC 11663::IRGC 42695-1	XI-1B	SAC	25	7
IRIS_313-8622	XITTO::IRGC 6671-1	XI-2	SAC	0	9
IRIS_313-8627	PRELUDE::IRGC 1790-1	GJ-trp	NAM	96.172	2
IRIS_313-8631	DUDRE::IRGC 52523-1	XI-2	SAC	0	9
IRIS_313-8637	BALINGMI::IRGC 62156-1	GJ-sbtrp	SAE	92.8571	1
IRIS_313-8638	Na souan::IRGC 11889-1	XI-3	SEA	0	9
IRIS_313-8643	DAJA::IRGC 17440-1	XI-3	SER	5.5246	9
IRIS_313-8645	PAI YI PING::IRGC 1368-1	XI-1A	EAS	6.8182	8
IRIS_313-8647	PERUNEL::IRGC 63113-1	XI-2	SAC	0	9
IRIS_313-8657	CO 19::IRGC 5905-1	XI-adm	SAC	22.3631	9
IRIS_313-8658	CP 231::IRGC 34018-1	GJ-adm	NAM	74.3606	3
IRIS_313-8660	KOTTEYARAN::IRGC 47383-1	XI-2	IOC	0	9
IRIS_313-8665	M 7::IRGC 34281-1	GJ-tmp	NAM	98.8636	1
IRIS_313-8669	CALROSE 76::IRGC 34275-1	GJ-adm	NAM	100	1
IRIS_313-8674	HAWM KRUA::IRGC 64333-1	XI-3	SEA	3.8462	8
IRIS_313-8679	JAO LEUANG::IRGC 65866-1	XI-3	SEA	0	9
IRIS_313-8683	JOTA BITCHI 1::IRGC 77253-1	XI-2	SAE	5.7143	9
IRIS_313-8694	TRES MESES::IRGC 6464-1	GJ-trp	SAM	15.1961	8
IRIS_313-8697	YEBAWYIN::IRGC 33885-1	XI-3	SEA	14.3023	8
IRIS_313-8699	BALASURIYA A::IRGC 66509-1	XI-adm	IOC	0	9
IRIS_313-8703	DA 7::IRGC 5809-2	XI-2	SAE	0	9
IRIS_313-8713	NELI::IRGC 66603-1	XI-3	SER	3.7037	9
IRIS_313-8717	BAZAIL::IRGC 27526-1	XI-adm	SAE	2.1277	8
IRIS_313-8723	KUTAI PAYA::IRGC 19528-1	XI-3	SER	0	9
IRIS_313-8725	PULUT BARAYA::IRGC 27393-1	XI-3	SER	0	9
IRIS_313-8727	T 315::IRGC 54792-1	XI-2	SAC	3.5714	9
IRIS_313-8731	NIBARI::IRGC 67742-1	XI-2	SAC	0.8929	9
IRIS_313-8732	WP 36::IRGC 55278-1	XI-1B	SEA	0	9
IRIS_313-8735	NEP NGAU::IRGC 78369-1	GJ-adm	SEA	97	1
IRIS_313-8737	SADAJIRA 19-287::IRGC 38320-1	XI-2	SAE	0	9
IRIS_313-8739	TAI 6::IRGC 69058-1	admix	WAF	93.2127	1
IRIS_313-8743	NIAO YAO::IRGC 5496-1	XI-adm	EAR	0	9
IRIS_313-8744	REMOL::IRGC 18624-1	XI-3	SER	0.8333	9
IRIS_313-8745	SD 120 SELN (CI 12320)::IRGC 1667-1	GJ-trp	CAM	91.6371	1
IRIS_313-8751	HNANWA::IRGC 33118-1	XI-3	SEA	3.75	8
IRIS_313-8754	TYPE 50::IRGC 74782-1	XI-2	SAC	14.6341	7
IRIS_313-8755	NORIN 6::IRGC 2633-1	GJ-tmp	EAR	90.1786	1
IRIS_313-8757	NIRGUNI::IRGC 61127-1	XI-2	SAC	28.8889	7
IRIS_313-8765	TIMMURAY::IRGC 67857-1	cB (Bas)	SAE	91.0295	2
IRIS_313-8768	MOROFIN::IRGC 56698-1	GJ-trp	WAF	96.7391	1
IRIS_313-8769	KOSAGI::IRGC 57692-1	GJ-trp	WAF	98.6842	1
IRIS_313-8778	SUP BLUE ROSE::IRGC 1739-1	GJ-trp	NAM	81.4286	2
IRIS_313-8783	105::IRGC 40896-1	admix	IOC	0	9
IRIS_313-8793	KHAO THI RATE::IRGC 58041-1	XI-3	SEA	0.9804	9
IRIS_313-8796	DUDH KADAR::IRGC 67707-1	XI-2	SAC	0	9
IRIS_313-8803	TEXAS PATNA::IRGC 1797-1	GJ-trp	NAM	91	2
IRIS_313-8811	KATUNG::IRGC 71536-1	XI-3	SER	0	9
IRIS_313-8812	RELLY::IRGC 14623-1	XI-3	SER	0	9
IRIS_313-8815	JANA (NAM)::IRGC 64897-1	GJ-sbtrp	SAE	100	1
IRIS_313-8833	SIMET 2::IRGC 25734-1	XI-3	SER	4.8387	9
IRIS_313-8844	ARC 14060::IRGC 41374-1	XI-2	SAC	0	9
IRIS_313-8846	BAIANG 6::IRGC 6129-1	XI-adm	SER	43.254	6
IRIS_313-8850	ASHMBER::IRGC 27522-1	XI-2	SAE	3.7736	9
IRIS_313-8854	CHAKOL::IRGC 77226-1	XI-2	SAE	0	9
IRIS_313-8856	S 201::IRGC 55230-1	GJ-tmp	NAM	100	1
IRIS_313-8857	KAMNAM::IRGC 64902-1	GJ-sbtrp	SAE	7.0645	7
IRIS_313-8859	E ZI 96::IRGC 70188-1	XI-1A	EAS	0	9
IRIS_313-8865	PADI SEPAH::IRGC 48803-1	GJ-trp	SER	73.3989	3
IRIS_313-8872	571::IRGC 48493-1	GJ-sbtrp	SEA	2.6316	8
IRIS_313-8876	DELITUS::IRGC 5769-1	GJ-trp	EUR	90.9091	1
IRIS_313-8884	E WAWNG::IRGC 71140-1	GJ-sbtrp	SEA	9.254	9
IRIS_313-8889	LU MAO ZHAN::IRGC 68159-1	XI-adm	EAS	5.6928	9
IRIS_313-8894	LEKATAN::IRGC 71554-1	GJ-trp	SER	31.1448	7
IRIS_313-8895	LEUANG DAM::IRGC 78267-1	XI-3	SEA	0	9
IRIS_313-8900	ARC 14654::IRGC 41663-1	XI-2	SAC	0	9
IRIS_313-8909	FAYA MOSHI::IRGC 69653-1	XI-3	EAF	0	9
IRIS_313-8914	E 2040::IRGC 67968-1	XI-adm	EAS	0	9
IRIS_313-8920	PATALASAFED SUNGHAWADO::IRGC 61133-1	XI-2	SAC	0	9
IRIS_313-8921	PUTTIGE::IRGC 52588-1	XI-2	SAC	0	9
IRIS_313-8923	CALIFORNIA BELLE::IRGC 66836-1	GJ-trp	NAM	80.8608	3
IRIS_313-8924	KUTTA::IRGC 52184-1	XI-2	SAC	8.5366	7
IRIS_313-8925	KURULUTUDU::IRGC 36304-1	XI-2	IOC	0	9
IRIS_313-8930	MUKKALA BAZAL::IRGC 77279-1	XI-1B	SAE	0	9
IRIS_313-8932	PATISAIL::IRGC 37562-1	XI-3	SAE	0	9
IRIS_313-8935	ARC 18061::IRGC 47650-1	XI-adm	SAC	1.1364	9
IRIS_313-8940	FU ZAO XIAN::IRGC 63619-1	XI-1A	EAS	0	9
IRIS_313-8946	ARC 11524::IRGC 42672-1	XI-adm	SAC	26.7442	7
IRIS_313-8948	BUCAYAB::IRGC 44357-1	XI-3	SER	3.7013	9
IRIS_313-8955	LASAT PUTIH::IRGC 44076-1	GJ-trp	SER	90.873	2
IRIS_313-8956	RADEN KARAMUNTING::IRGC 20098-1	XI-3	SER	0	9
IRIS_313-8957	BAM 9::IRGC 6179-1	XI-2	SAC	0	9
IRIS_313-8960	BLUEBONNET::IRGC 1799-1	GJ-trp	NAM	93.1373	2
IRIS_313-8967	ARC 12576::IRGC 22163-1	XI-adm	SAC	0	9
IRIS_313-8968	KALU ILANKALAYAN::IRGC 36270-1	XI-2	IOC	0	9
IRIS_313-8976	SKY BONNET::IRGC 66759-1	GJ-trp	NAM	86.3799	3
IRIS_313-8980	E DAW HAWM::IRGC 47938-1	XI-3	SEA	1.1628	9
IRIS_313-8982	ARC 18112::IRGC 42274-1	XI-adm	SAC	30.5471	7
IRIS_313-8985	KHAO' HAWM::IRGC 78257-1	XI-3	SEA	11.4583	8
IRIS_313-8986	ARC 10754::IRGC 12603-1	XI-adm	SAC	3.3333	9
IRIS_313-8988	BANIKAT::IRGC 67720-1	XI-2	SAC	0	9
IRIS_313-8994	ARC 14064::IRGC 41377-1	XI-adm	SAC	0	9
IRIS_313-8996	SRAU SENG::IRGC 30290-1	XI-3	SEA	0	9
IRIS_313-8999	ARC 11430 B::IRGC 14567-1	GJ-sbtrp	SAC	9.434	8
IRIS_313-9005	TJERE SUGI::IRGC 16650-1	XI-3	SER	28.5714	9
IRIS_313-9006	LONG KHI KRAI::IRGC 64490-1	XI-3	SEA	0	7
IRIS_313-9017	PING SHAN TA TSWEN KU::IRGC 1563-1	XI-adm	EAS	0	9
IRIS_313-9019	KAM PAI::IRGC 78245-1	XI-3	SEA	0	9
IRIS_313-9020	LEUANG CHAIYAPHUM::IRGC 78266-1	XI-3	SEA	0	9
IRIS_313-9023	CR 60-10::IRGC 15777-1	XI-adm	SAC	0	9
IRIS_313-9032	KHAO GRADOOK CHAHNG::IRGC 17111-1	XI-1B	SEA	3.75	8
IRIS_313-9044	IR 2071-586-5-6-3::IRGC 39291-1	XI-1B	SER-IRRI	0	9
IRIS_313-9048	TSCHINANANGKA::IRGC 64935-1	GJ-sbtrp	SAE	100	1
IRIS_313-9050	ANGKARONG::IRGC 71493-1	GJ-trp	SER	60.2657	4
IRIS_313-9054	BIDAPIK::IRGC 43354-1	XI-3	SER	0	9
IRIS_313-9062	MAE MAI LUD NI::IRGC 66065-1	XI-3	SEA	0	9
IRIS_313-9065	PAI CHUEH CHIU LIU::IRGC 34259-1	XI-1A	EAS	0	9
IRIS_313-9066	AUS 177::IRGC 29009-1	XI-1B	SAE	13.6364	8
IRIS_313-9067	BHOJON KOLPO::IRGC 31727-1	XI-2	SAE	0	9
IRIS_313-9070	KONTOL 86::IRGC 14281-1	XI-3	SER	0	9
IRIS_313-9072	MUTA GANJE::IRGC 26744-1	XI-2	SAE	0	9
IRIS_313-9081	TAKAO MOCHI::IRGC 2564-1	GJ-tmp	EAR	98.7179	1
IRIS_313-9091	SINNA SITHIRA KALI::IRGC 51064-1	XI-adm	IOC	0	9
IRIS_313-9101	DARAWAL::IRGC 71514-1	admix	SER	92.0672	1
IRIS_313-9111	XIA ZHI BAI::IRGC 53437-1	XI-1A	EAS	1.1905	9
IRIS_313-9112	LEUANG YAI 344::IRGC 651-1	XI-3	SEA	0	9
IRIS_313-9114	LEUANG 28-1-87::IRGC 874-1	XI-adm	SEA	0	9
IRIS_313-9115	LEUANG YAI 29-12-2::IRGC 881-1	XI-3	SEA	0	9
IRIS_313-9116	LEUANG YAI 2 B 72::IRGC 882-1	XI-3	SEA	0	9
IRIS_313-9117	BAJAR KUNING PAHIT::IRGC 17186-1	XI-3	SER	1.2821	9
IRIS_313-9119	LEUANG YAI 29-12-46::IRGC 24397-1	XI-3	SEA	1.3158	9
IRIS_313-9120	SONAPATNAI::IRGC 46695-1	admix	SAC	0	9
IRIS_313-9121	KHAO LEUANG RAI::IRGC 48168-1	XI-2	SEA	0	9
IRIS_313-9123	LEUANG GLIANG::IRGC 71271-1	GJ-sbtrp	SEA	89.8254	3
IRIS_313-9129	LAYANDABU::IRGC 25214-1	GJ-trp	SER	6.499	9
IRIS_313-9131	DOC PHUNG D 12::IRGC 10234-2	XI-3	SEA	0	9
IRIS_313-9139	GOJOL GORIA::IRGC 26629-1	XI-2	SAE	0	9
IRIS_313-9140	81 A 32::IRGC 60162-1	GJ-tmp	EAS	100	1
IRIS_313-9148	BADAL 1163::IRGC 32796-1	XI-2	SAE	0	9
IRIS_313-9156	DHOLA AMAN (LOWLAND AMAN)::IRGC 8341-1	XI-2	SAE	0	9
IRIS_313-9160	THIERNO BANDE::IRGC 16009-1	XI-3	WAF	0	9
IRIS_313-9172	ARC 7229::IRGC 12331-1	cB (Bas)	SAC	25.3209	6
IRIS_313-9174	KUSHIARA::IRGC 34709-1	XI-2	SAE	0	9
IRIS_313-9184	XI GAN JING REN::IRGC 60035-1	XI-adm	EAS	0	9
IRIS_313-9187	WANGKOD::IRGC 71646-1	XI-2	SER	3.5714	4
IRIS_313-9188	TUMBA::IRGC 66681-1	XI-3	SER	0	9
IRIS_313-9190	CODE NO 31323::IRGC 46907-1	XI-adm	SAC	0	9
IRIS_313-9193	EAN 4 C 1::IRGC 26016-1	GJ-adm	SAM	95.7143	1
IRIS_313-9197	GABAHSI RASAKI C 90::IRGC 49647-1	XI-3	SAC	0	9
IRIS_313-9201	ARC 6044::IRGC 12190-1	GJ-trp	SAC	0	9
IRIS_313-9204	CHI SHENG TAO::IRGC 4606-1	XI-1A	EAS	21.1111	7
IRIS_313-9208	KACIK TARAM::IRGC 35310-1	XI-3	SER	0	9
IRIS_313-9209	LEUANG LAI MAE PRAJAN::IRGC 71279-1	XI-3	SEA	0	7
IRIS_313-9210	KUATEK::IRGC 14285-1	XI-3	SER	0	7
IRIS_313-9218	KALO CHAKOL::IRGC 77258-1	XI-2	SAE	0	9
IRIS_313-9227	WP 65::IRGC 36526-1	XI-1B	SEA	0	9
IRIS_313-9228	HOKUSETSU::IRGC 65705-1	GJ-tmp	EAR	98.0796	2
IRIS_313-9233	CHUNG YI::IRGC 1427-1	GJ-tmp	EAS	100	1
IRIS_313-9239	RIMBUN::IRGC 43741-1	GJ-trp	SER	53.3482	5
IRIS_313-9243	MACAN BINUNDOK::IRGC 8245-1	XI-adm	SER	2.381	9
IRIS_313-9249	KANU DAM::IRGC 29755-1	GJ-tmp	SEA	0	9
IRIS_313-9251	JANDA LAOR::IRGC 48552-1	XI-3	SER	0	9
IRIS_313-9253	YONG JIN ZAO 3::IRGC 70441-1	XI-1A	EAS	0	9
IRIS_313-9256	GALWAKA HANDERAN::IRGC 31381-1	XI-adm	IOC	0	9
IRIS_313-9258	MAKRO::IRGC 74763-1	XI-2	SAC	0	9
IRIS_313-9259	G 25::IRGC 45733-1	XI-2	SAC	0	9
IRIS_313-9262	JHODI BIRUN::IRGC 31812-1	XI-2	SAE	0	9
IRIS_313-9267	CHIRGUA 1 I 22::IRGC 3408-1	GJ-trp	SAM	93.0784	2
IRIS_313-9271	PURA BINNI::IRGC 26772-1	XI-2	SAE	0	9
IRIS_313-9281	KHAO KAI::IRGC 78251-1	XI-3	SEA	1.2821	8
IRIS_313-9286	LEUANG TAWNG SOOK::IRGC 24394-1	XI-3	SEA	0	9
IRIS_313-9287	SONAMUKHI::IRGC 46693-1	XI-2	SAC	5.9524	8
IRIS_313-9294	AUS 78-62::IRGC 69456-1	XI-2	WAF	0	9
IRIS_313-9301	KETAN DONGGO::IRGC 54201-1	GJ-trp	SER	46.5909	5
IRIS_313-9302	GAM PAI 30-12-15::IRGC 831-1	XI-3	SEA	0	9
IRIS_313-9310	PUTEH KACA::IRGC 66614-1	XI-3	SER	0	9
IRIS_313-9313	ARC 10799::IRGC 12631-1	XI-adm	SAC	50.0928	5
IRIS_313-9317	VEN THAP::IRGC 56138-1	XI-adm	SEA	0	9
IRIS_313-9320	SIPULUT HITAM PENDEK::IRGC 20154-1	XI-3	SER	0	9
IRIS_313-9324	CHIH SHEN LI::IRGC 1306-1	XI-1A	EAS	0	9
IRIS_313-9325	SADA RUPA::IRGC 77299-1	XI-1B	SAE	0	9
IRIS_313-9329	KERITING TINGGI::IRGC 19972-1	XI-3	SER	0	9
IRIS_313-9342	LUA CHAN HUONG::IRGC 16800-1	XI-3	SEA	8.9394	8
IRIS_313-9347	ARC 13778::IRGC 41216-1	XI-adm	SAC	0	9
IRIS_313-9348	BK 26::IRGC 45197-1	XI-2	SAC	0	9
IRIS_313-9351	PARA NELLU::IRGC 50009-1	XI-2	SAC	0	9
IRIS_313-9363	MAYBELLE::IRGC 78629-1	GJ-trp	NAM	92.5134	2
IRIS_313-9366	IMPROVED BLUE ROSE::IRGC 5022-1	GJ-adm	NAM	91.3043	3
IRIS_313-9372	WI BIR SHUN::IRGC 4602-1	XI-1A	EAS	0	9
IRIS_313-9375	PULUTAN::IRGC 71596-1	GJ-trp	SER	97.1429	1
IRIS_313-9379	HWANGJO::IRGC 55547-1	GJ-tmp	EAR	90.472	3
IRIS_313-9384	BARIK KUDI::IRGC 52807-1	XI-2	SAC	0	9
IRIS_313-9388	VARY MALADY MENA::IRGC 51555-1	XI-2	IOC	0	9
IRIS_313-9389	KINANDANG BUSIKSIK::IRGC 74607-1	GJ-trp	SER	0	9
IRIS_313-9391	KALABAIL::IRGC 25877-1	XI-2	SAE	2.439	8
IRIS_313-9392	ARC 11626::IRGC 21528-1	admix	SAC	15.9091	7
IRIS_313-9402	PA FADAYA::IRGC 58524-1	XI-adm	WAF	0	9
IRIS_313-9403	BADUIE::IRGC 53715-1	XI-2	SAC	0	9
IRIS_313-9405	INGSA BELANAK::IRGC 43402-1	GJ-trp	SER	89.011	3
IRIS_313-9409	GUMPANGAR::IRGC 71524-1	XI-3	SER	0	9
IRIS_313-9410	CI 9498::IRGC 2134-1	GJ-tmp	NAM	100	1
IRIS_313-9423	AGUYOD::IRGC 67423-1	GJ-trp	SER	88.7121	2
IRIS_313-9424	ARC 5840::IRGC 12144-1	XI-adm	SAC	0	9
IRIS_313-9427	ARC 18092::IRGC 42256-1	XI-adm	SAC	0	9
IRIS_313-9429	RTS 16::IRGC 8235-1	XI-adm	SEA	0	9
IRIS_313-9433	GOKULGANJA::IRGC 45701-1	XI-2	SAC	0	9
IRIS_313-9445	KOIYA DIGHA::IRGC 63517-1	admix	SAE	33.979	5
IRIS_313-9451	PAMAH S 18::IRGC 61322-1	XI-adm	SEA	0	9
IRIS_313-9452	B 505 A 1-28-7-1-2::IRGC 6741-1	GJ-trp	NAM	100	1
IRIS_313-9463	CI 1600::IRGC 16305-1	GJ-tmp	NAM	92.7273	3
IRIS_313-9464	SML ACORNI::IRGC 13389-1	admix	SAM	25.5567	7
IRIS_313-9468	NONG KE::IRGC 59807-1	GJ-tmp	EAS	98.8372	1
IRIS_313-9469	TSAO SHENG LI 1::IRGC 1309-1	XI-1A	EAS	11.4286	8
IRIS_313-9470	SAHULO FACHE SOYO::IRGC 66630-1	GJ-trp	SER	7.5758	9
IRIS_313-9472	H 6::IRGC 157-1	XI-adm	IOC	0	9
IRIS_313-9482	E 2024::IRGC 67958-1	XI-1B	EAS	0	9
IRIS_313-9484	CHNNOR::IRGC 67485-1	XI-adm	SAC	0	9
IRIS_313-9491	BLUE BELLE::IRGC 51125-1	GJ-trp	NAM	70.9402	5
IRIS_313-9492	NCS 237::IRGC 62202-1	XI-2	SAC	0	9
IRIS_313-9503	BINUHANGIN::IRGC 67429-1	XI-adm	SER	0	9
IRIS_313-9505	KORASISI::IRGC 5285-1	XI-1A	SER	0	9
IRIS_313-9516	NCS 840::IRGC 62530-1	XI-2	SAC	0	9
IRIS_313-9519	WANICA::IRGC 3394-1	GJ-trp	SAM	60.9583	4
IRIS_313-9522	RPW 9-4 (SS 1)::IRGC 50690-1	XI-adm	SAC	0	9
IRIS_313-9529	DAGPA BARA::IRGC 64887-1	GJ-sbtrp	SAE	67.3837	3
IRIS_313-9533	DUD KUNING::IRGC 44-1	XI-3	SER	1.0204	9
IRIS_313-9539	TEXAS PATNA 49::IRGC 6077-1	GJ-tmp	NAM	100	1
IRIS_313-9547	LABRA::IRGC 74757-1	XI-2	SAC	0	9
IRIS_313-9550	VEGOLD::IRGC 7756-1	GJ-trp	NAM	59.0909	4
IRIS_313-9551	BENGALY MORIMO::IRGC 10976-1	XI-2	IOC	0	9
IRIS_313-9557	MULLIKURUVA::IRGC 77529-1	XI-2	SAC	11.1111	8
IRIS_313-9558	LIMBAYAN::IRGC 71556-1	GJ-trp	SER	24.0636	6
IRIS_313-9566	RP 9-4::IRGC 39735-1	XI-1B	SAC	0	9
IRIS_313-9567	KHAO CHUAN CHOM 452::IRGC 36571-1	XI-3	SEA	0	9
IRIS_313-9570	NX 3533::IRGC 63796-1	XI-adm	EAS	4	9
IRIS_313-9572	ASU::IRGC 62154-1	XI-adm	SAE	0	9
IRIS_313-9574	B 78-S81::IRGC 58415-1	XI-adm	SER	0	9
IRIS_313-9575	MAE YEU::IRGC 64509-1	XI-3	SEA	0	9
IRIS_313-9582	SADOK::IRGC 13334-1	XI-3	SER	0	9
IRIS_313-9590	KETAN SERANG::IRGC 14615-1	XI-3	SER	0	9
IRIS_313-9593	ARC 15088::IRGC 41934-1	XI-adm	SAC	0	9
IRIS_313-9594	ASHI BINNI::IRGC 77216-1	XI-adm	SAE	0	9
IRIS_313-9600	E LONG MAH::IRGC 47946-1	XI-adm	SEA	2	9
IRIS_313-9602	HTA 22::IRGC 45827-1	XI-adm	SEA	0	9
IRIS_313-9604	RPA 5929 (K 45)::IRGC 33963-1	XI-adm	SAC	1.0204	9
IRIS_313-9605	NCS 194::IRGC 51932-1	XI-1A	SAC	0	9
IRIS_313-9606	DA 11::IRGC 6046-1	XI-2	SAE	0	9
IRIS_313-9609	ARC 10594::IRGC 12524-1	XI-adm	SAC	1.2195	9
IRIS_313-9611	WANGA BARUGULU::IRGC 52261-1	XI-2	SAC	1.1364	9
IRIS_313-9616	INITLOG DALAG::IRGC 67436-1	GJ-trp	SER	97.591	2
IRIS_313-9617	HOLDI GIRA::IRGC 31801-1	XI-2	SAE	0	9
IRIS_313-9623	PESAGRO 102::IRGC 78703-1	XI-adm	SAM	16.3889	8
IRIS_313-9634	ARC 15873::IRGC 43250-1	XI-adm	SAC	0	9
IRIS_313-9637	BONG BOI::IRGC 32094-1	XI-3	SEA	0	9
IRIS_313-9641	BEGUM::IRGC 33990-1	cA (Aus)	SAC	35.7143	7
IRIS_313-9682	TK RED 35-799::IRGC 38535-1	cB (Bas)	SAE	93.9394	9
IRIS_313-9691	SIFARASI::IRGC 66644-1	GJ-trp	SER	27.3214	7
IRIS_313-9694	UNGGUL::IRGC 71644-1	XI-3	SER	0	8
IRIS_313-9695	SOLAY GHAT::IRGC 73121-1	cA (Aus)	SAW	4.2857	9
IRIS_313-9696	NAZIRA SAIL::IRGC 77284-1	XI-adm	SAE	1.2195	9
IRIS_313-9697	BOW SU SO::IRGC 78237-1	XI-3	SEA	2.5	8
IRIS_313-9698	JO SANG DAE YA::IRGC 90852-1	GJ-tmp	EAR	88.3721	3
IRIS_313-9701	TAICHUNG 65::IRGC 79-1	GJ-tmp	EAR	85.9559	3
IRIS_313-9702	TAICHUNG 179::IRGC 85-1	GJ-tmp	EAR	30.8274	7
IRIS_313-9703	CHIANAN 8::IRGC 90-1	GJ-tmp	EAR	49.6104	5
IRIS_313-9705	TAITUNG WOO LI::IRGC 111-1	XI-1A	EAR	0	9
IRIS_313-9706	TAIPEI WOO CO::IRGC 112-1	XI-1A	EAR	0	9
IRIS_313-9709	MAKALIOKA::IRGC 376-1	XI-2	IOC	0	9
IRIS_313-9723	AI ZI HUNG::IRGC 51255-1	XI-1A	EAS	0	9
IRIS_313-9725	DA DAO TOU::IRGC 59499-1	GJ-tmp	EAS	93.8882	1
IRIS_313-9727	NAN TE HAO::IRGC 59797-1	XI-1A	EAS	1.087	8
IRIS_313-9730	BA SHI ZAO::IRGC 67903-1	XI-1A	EAS	4.878	9
IRIS_313-9732	MAMORIAKA::IRGC 68672-1	XI-2	IOC	0	9
IRIS_313-9740	ROJOFOTSY::IRGC 69402-1	XI-2	IOC	0	9
IRIS_313-9742	LOHAMBITRO::IRGC 69857-1	GJ-trp	IOC	94.0476	2
IRIS_313-9745	VARY MALADY::IRGC 69911-1	GJ-trp	IOC	100	1
IRIS_313-9758	I KUNG PAO::IRGC 114-1	XI-1A	EAR	0	9
IRIS_313-9759	OEIRAS::IRGC 286-1	GJ-tmp	EUR	100	1
IRIS_313-9767	CI 9445::IRGC 2081-1	XI-adm	NAM	2.2727	8
IRIS_313-9769	MURASAHITSUTSURI::IRGC 2493-1	GJ-tmp	EAR	81.25	3
IRIS_313-9771	BERGREIS::IRGC 3150-1	GJ-tmp	EUR	97.0588	1
IRIS_313-9774	EGYPTIAN::IRGC 3217-1	GJ-adm	WAS	100	1
IRIS_313-9778	GENIT::IRGC 3272-1	admix	SAM	0	9
IRIS_313-9782	BENLLOK::IRGC 3404-1	GJ-tmp	SAM	97.7778	1
IRIS_313-9789	RIKUTO TAUKI MOCHI 27::IRGC 5726-1	GJ-trp	EAR	93.1104	1
IRIS_313-9790	JAPONES BALILLA::IRGC 5785-1	GJ-tmp	SAM	94.2177	2
IRIS_313-9791	LEAD::IRGC 5805-1	XI-adm	EAF	0	9
IRIS_313-9795	HD 10::IRGC 6638-1	XI-2	OCE	0	9
IRIS_313-9800	KAHEI::IRGC 7691-1	GJ-trp	EAR	36.9565	9
IRIS_313-9811	KOPANCSI KEREK::IRGC 9305-1	GJ-tmp	EUR	96.0904	2
IRIS_313-9822	CRILLO LA FRIA::IRGC 10793-1	XI-1A	SAM	0	9
IRIS_313-9825	MOCHICA::IRGC 11070-1	XI-2	SAM	0	9
IRIS_313-9831	PODIWEE::IRGC 11938-1	XI-adm	IOC	0	9
IRIS_313-9832	RANGOON SAMBA::IRGC 11940-1	XI-2	IOC	0	9
IRIS_313-9839	O. SATIVA::IRGC 12876-1	GJ-tmp	EUR	70.7447	9
IRIS_313-9841	SML AWINI::IRGC 13391-1	XI-adm	SAM	6.7677	8
IRIS_313-9851	GOGOWIERIE::IRGC 14791-1	GJ-trp	SAM	24.3071	9
IRIS_313-9862	MODDAI KARUPPAN::IRGC 15465-1	XI-2	IOC	0	9
IRIS_313-9867	SIGARDIS::IRGC 15555-1	XI-1B	IOC	0	9
IRIS_313-9882	O. SATIVA::IRGC 17083-1	XI-adm	EAR	26.4706	9
IRIS_313-9884	FUKUSHIMA MOCHI (GLUT)::IRGC 19296-1	GJ-tmp	EAR	97.619	1
IRIS_313-9886	HUK ZO::IRGC 19760-1	GJ-tmp	EAR	89.3162	3
IRIS_313-9887	JEUK DO::IRGC 19775-1	GJ-tmp	EAR	85.8974	2
IRIS_313-9897	BIKYAT::IRGC 26276-1	GJ-trp	SER	75.7206	2
IRIS_313-9898	QUERO ASSAN::IRGC 28860-1	XI-3	EUR	0	9
IRIS_313-9917	CHANDINA::IRGC 36420-1	XI-1B	IOC	0	9
IRIS_313-9922	IRI 339::IRGC 46956-1	XI-1B	EAR	1.0417	9
IRIS_313-9924	KN 1 B 361-1-8-6-9::IRGC 46974-1	XI-adm	EAR	10.2077	7
IRIS_313-9925	MILYANG 30::IRGC 46977-1	XI-1B	EAR	0	9
IRIS_313-9926	TOURBE::IRGC 47066-1	XI-adm	NAF	7.5	8
IRIS_313-9928	DEO KITAN::IRGC 47197-1	GJ-trp	SER	36.7308	5
IRIS_313-9929	GOBYERNO::IRGC 47216-1	GJ-trp	SER	81.6154	2
IRIS_313-9935	MEKENZIE SMALL::IRGC 49895-1	XI-2	SAM	0	9
IRIS_313-9936	SITHAIYAN KOTTAI SAMBA::IRGC 50155-1	XI-2	IOC	0	9
IRIS_313-9937	ROCCA::IRGC 50351-1	GJ-tmp	EUR	98.8372	1
IRIS_313-9940	TIKAL 3::IRGC 50649-1	XI-1B	CAM	1.0204	9
IRIS_313-9944	SOLOMON RED RICE::IRGC 50950-1	XI-adm	OCE	0	9
IRIS_313-9953	BAMOA A 75::IRGC 51101-1	XI-adm	CAM	0	9
IRIS_313-9966	CICA 9::IRGC 53079-1	XI-1B	SAM	0	9
IRIS_313-9968	KULA KARUPPAN::IRGC 55328-1	XI-adm	IOC	0	9
IRIS_313-9969	PUTTU NELLU::IRGC 55346-1	XI-adm	IOC	0	9
IRIS_313-9970	RACE PERUMAL::IRGC 55347-1	XI-2	IOC	0	9
IRIS_313-9974	HEUKSANJO::IRGC 55536-1	GJ-tmp	EAR	93.1481	3
IRIS_313-9976	SSANGDUJO::IRGC 55632-1	XI-1A	EAR	1.087	9
IRIS_313-9980	FORTUNA INIA::IRGC 55865-1	GJ-adm	SAM	96.4286	1
IRIS_313-9986	SOM DIGUIME::IRGC 56751-1	XI-adm	WAF	0	9
IRIS_313-9989	MELEKE::IRGC 56823-1	XI-3	WAF	0	9
IRIS_313-9995	NONGLIMNA 1::IRGC 58347-1	GJ-trp	EAR	61.6168	5
IRIS_313-9996	SUWEON 295::IRGC 58368-1	GJ-tmp	EAR	0	9
